# Supplementary material for: Exploration of quality variation and stability of hybrid rice under multi-environments
Source: Mol Breed. 2024 Jan 15;44(1):4. doi: 10.1007/s11032-024-01442-3 (PMC10788329; doi:10.1007/s11032-024-01442-3)
Supplement: Supplementary file 2 — Supplementary file2 (XLSX 366 KB) [file 11032_2024_1442_MOESM2_ESM.xlsx]

## Sheet: Table S1
Table S1. Information of 32 parents materials
Parent type	Chinese names of rice cultivar	Rice Cultivar	Abbreviations for Rice Cultivar
TGMS Lines (thermosensitive genic male sterile lines)	晶4155S	Jing4155S	J4155S
	隆臻36S	LongZhen36S	LZ36S
	华悦468S	HuaYue468S	HY468S
	振湘S	ZhengXiangS	ZXS
	华炫302S	HuaXuan302S	HX302S
	隆科638S	LongKe638S	LK638S
	华玮338S	HuaWei338S	HW338S
Restorer Lines	华恢8612	HuaHui8612	HH8612
	华恢7810	HuaHui7810	HH7810
	华恢3135	HuaHui3135	HH3135
	华恢7503	HuaHui7503	HH7503
	泰丝	TaiSi	TS
	隆科丝苗13号	LongKeSiMiao13	LKSM13
	华恢8012	HuaHui8012	HH8012
	华恢2646	HuaHui2646	HH2646
	华恢6210	HuaHui6210	HH6210
	华恢3748	HuaHui3748	HH3748
	蒂占	DiZhan	DZ
	华恢8037	HuaHui8037	HH8037
	华恢5106	HuaHui5106	HH5106
	华恢8549	HuaHui8549	HH8549
	钰占	YuZhan	YZ
	华恢8700	HuaHui8700	HH8700
	华恢8954	HuaHui8945	HH8954
	华恢4153	HuaHui4153	HH4153
	粤综占	R1206	R1206
	粤农丝苗	R1212	R1212
	黄粤丝苗	R1377	R1377
	R1988	R1988	R1988
	五山丝苗	WuShanSiMiao	WSSM534
	华占	HuaZhan	HZ
	金4	Jin4	J4

## Sheet: Table S2
Table S2. Information of 141 hybrid rice combinations
	HX302S	HY468S	HW338S	LZ36S	ZXS	J4155S	LK638S
HH8612	HR1	HR22	HR42	HR70	HR159	HR102	HR133
HH7810		HR23	HR43	HR71	HR160	HR103	HR134
HH3135	HR2			HR73	HR158	HR105	HR136
HH7503	HR3	HR30	HR44	HR91	HR161	HR106	HR137
TS	HR4	HR31	HR45	HR75	HR162	HR107	HR138
LKSM13	HR6	HR33	HR48	HR93	HR163		HR141
HH8012	HR7	HR25		HR76	HR164	HR111
HH6210		HR26	HR49	HR87	HR165	HR112	HR142
HH2646	HR8	HR34		HR94	HR166	HR113	HR143
HH3748	HR9	HR35	HR50	HR95	HR167	HR115	HR145
DZ	HR11	HR36	HR53	HR77	HR170	HR118
HH8037	HR12	HR37	HR54	HR97	HR171	HR119	HR147
HH5106	HR13	HR38	HR67	HR98	HR172		HR148
HH8549	HR15	HR39	HR55	HR78	HR174	HR121
YZ	HR16	HR40	HR56	HR100	HR175	HR122
HH8700		HR21	HR57	HR79		HR123	HR149
HH8954	HR17	HR28		HR80		HR124
HH4153	HR18	HR29	HR58	HR81	HR176	HR125
R1206			HR59	HR101	HR177	HR126	HR150
R1212			HR60	HR82		HR127	HR151
R1377			HR61	HR83	HR178	HR128	HR152
R1988			HR62	HR84	HR179	HR129	HR153
WSSM534			HR63	HR85	HR180	HR130	HR154
HZ			HR64	HR86	HR183	HR131	HR155
J4		HR41	HR65	HR90		HR132

## Sheet: Tabel S3
Table S3. Trail location and sowing date information
Year	Location	Longitude	Latitude	Sowing Date Treatment	Sowing Date	Number of combinations
2020	AH-HF （Hefei, Anhui Province）	117°17' E	31°52' N	Ⅰ	April 15	140
				Ⅱ	May 1
				Ⅲ	May 15
				Ⅳ	June 1
	HN-CS (Changsha, Hunan Province)	112°59' E	28°12' N	Ⅰ	April 10	140
				Ⅱ	April 25
				Ⅲ	May 10
				Ⅳ	May 25
				Ⅴ	June 10
	HB-EZ (Ezhou, Hubei Province)	114°52' E	30°23' N	Ⅰ	April 15	140
				Ⅱ	May 1
				Ⅲ	May 15
				Ⅳ	June 1
	SC-GH (Guanghan, Sichuan Province)	104°25' E	30°99' N	Ⅰ	April 1	138
				Ⅱ	April 11
				Ⅲ	April 21
	HN-LS (Lingshui, Hainan Province)	109°45' E	18°22' N	Ⅰ	June 15	137
				Ⅱ	June 30
				Ⅲ	July 15
				Ⅳ	June 30

## Sheet: Table S4
Table S4. Observed phenotypic values of each quality trait under different environments
HYBRID_CODE	STERILE_LINES	RESTORE_LINES	ENV	ASV	GC	AC	MRR	TP	PGWC	CD	GRADE
HR1	HX302S	HH8612	AH-HF-1	4.125	65	13.115	0.375333	2	23	8.51	NO_GRADE
HR1	HX302S	HH8612	AH-HF-2	4.54167	67	13.01	0.18725	2	15.5	5.38	NO_GRADE
HR1	HX302S	HH8612	AH-HF-3	4.41667	63.5	13.7	0.510083	2	11	3.16	NO_GRADE
HR1	HX302S	HH8612	AH-HF-4	5.08333	59.25	16.18	0.620417	2	11.5	2.11	3
HR1	HX302S	HH8612	HB-EZ-1	5	62.5	11.65	0.31875	2	39.5	16.65	NO_GRADE
HR1	HX302S	HH8612	HB-EZ-2	4.625	53.5	11.915	0.551917	2	36.5	12.47	NO_GRADE
HR1	HX302S	HH8612	HB-EZ-3	4.41667	58	12.565	0.597417	3	28	8.27	NO_GRADE
HR1	HX302S	HH8612	HB-EZ-4	5.66667	61	16.695	0.587667	2	11	2.36	3
HR1	HX302S	HH8612	HN-CS-1	4.54167	78.5	12.8	0.669667	2	20	6.43	NO_GRADE
HR1	HX302S	HH8612	HN-CS-2	5.04167	74	12.7563	0.436417	3	26.5	8.95	NO_GRADE
HR1	HX302S	HH8612	HN-CS-3	5.375	86.5	13.59	0.542167	2	25.5	8.78	NO_GRADE
HR1	HX302S	HH8612	HN-CS-4	5.41667	64.3333	13.875	0.6087	3	24	8.06	NO_GRADE
HR1	HX302S	HH8612	HN-CS-5	5.25	55	18.275	0.550583	2	12	2.99	3
HR1	HX302S	HH8612	HN-LS-1	5.08333	51.5	15.805	0.563	2	3.5	0.66	3
HR1	HX302S	HH8612	HN-LS-2	5.16667	50.5	14.6	0.5995	2	6.5	1.69	3
HR1	HX302S	HH8612	HN-LS-3	4.5	68.5	13.555	0.512	2	23.5	7.51	NO_GRADE
HR1	HX302S	HH8612	HN-LS-4	4.66667	68	12.855	0.5615	2	23.5	7.69	NO_GRADE
HR1	HX302S	HH8612	SC-GH-1	5.33333	49.5	14.78	0.446833	2	27.5	8.28	NO_GRADE
HR1	HX302S	HH8612	SC-GH-2	4.9375	60.5	15.815	0.482583	2	23	5.92	NO_GRADE
HR1	HX302S	HH8612	SC-GH-3	5.45833	56.4286	16.5	0.581917	2	15.5	4.3	3
HR100	LZ36S	YZ	AH-HF-1	6.04167	64.3333	12.475	0.319	2	26	7.4	NO_GRADE
HR100	LZ36S	YZ	AH-HF-2	5	75	11.695	0.489917	1	25.5	7.02	NO_GRADE
HR100	LZ36S	YZ	AH-HF-3	4.64583	79.25	14.125	0.604167	2	14	3.45	NO_GRADE
HR100	LZ36S	YZ	AH-HF-4	4.58333	72.5	16.58	0.597917	2	7.5	2.1	NO_GRADE
HR100	LZ36S	YZ	HB-EZ-1	5	67	10.875	0.3935	2	30.5	8.18	NO_GRADE
HR100	LZ36S	YZ	HB-EZ-2	5.20833	71.5	11.09	0.568333	2	25	7.74	NO_GRADE
HR100	LZ36S	YZ	HB-EZ-3	5.83333	67.75	12.235	0.546667	2	17.5	4.62	NO_GRADE
HR100	LZ36S	YZ	HB-EZ-4	5.54167	55.25	16.875	0.522667	2	11.5	3.01	3
HR100	LZ36S	YZ	HN-CS-1	4.875	83	13.695	0.564333	2	26.5	8.37	NO_GRADE
HR100	LZ36S	YZ	HN-CS-2	5.375	79.6667	12.09	0.6265	2	18	3.92	NO_GRADE
HR100	LZ36S	YZ	HN-CS-3	4.58333	72	11.245	0.571167	2	23	6.29	NO_GRADE
HR100	LZ36S	YZ	HN-CS-4	5.75	77	14.265	0.573667	2	13.5	3.26	3
HR100	LZ36S	YZ	HN-CS-5	6	68	17.41	0.535833	2	10	2.39	2
HR100	LZ36S	YZ	HN-LS-1	5.58333	48.5	16.655	0.603417	2	8.5	1.93	NO_GRADE
HR100	LZ36S	YZ	HN-LS-2	4.29167	67.5	13.935	0.527889	2	14.5	4.37	NO_GRADE
HR100	LZ36S	YZ	HN-LS-3	4.79167	69	13.54	0.560667	2	20	5.52	NO_GRADE
HR100	LZ36S	YZ	HN-LS-4	5	73.5	12.63	0.54925	2	27.5	7.1	NO_GRADE
HR100	LZ36S	YZ	SC-GH-1	5.66667	64.75	13.99	0.544167	2	25.5	6.63	NO_GRADE
HR100	LZ36S	YZ	SC-GH-2	5.58333	68	13.855	0.551417	2	21.5	6.6	NO_GRADE
HR100	LZ36S	YZ	SC-GH-3	5.25	69.4	15.88	0.616583	2	9.5	2.49	3
HR101	LZ36S	R1206	AH-HF-1	4.25	67.5	11.225	0.253083	2	28	10.02	NO_GRADE
HR101	LZ36S	R1206	AH-HF-2	5.29167	65.25	12.375	0.478333	3	32.5	8.51	NO_GRADE
HR101	LZ36S	R1206	AH-HF-3	4.33333	83	13.49	0.602	2	13	4	NO_GRADE
HR101	LZ36S	R1206	AH-HF-4	5.33333	58	16.03	0.586583	2	5.5	1.09	3
HR101	LZ36S	R1206	HB-EZ-1	5.125	67	11.455	0.379833	3	37	12.06	NO_GRADE
HR101	LZ36S	R1206	HB-EZ-2	4.875	64.5	9.99	0.6155	3	35	12	NO_GRADE
HR101	LZ36S	R1206	HB-EZ-3	5	61.5	11.695	0.609083	2	19.5	5.78	NO_GRADE
HR101	LZ36S	R1206	HB-EZ-4	5.8125	66	15.74	0.615333	2	19	4.54	3
HR101	LZ36S	R1206	HN-CS-1	4.5	80.5	11.2163	0.6445	2	24	7.8	NO_GRADE
HR101	LZ36S	R1206	HN-CS-2	4.5	76	12.49	0.52725	2	24.5	7.57	NO_GRADE
HR101	LZ36S	R1206	HN-CS-3	4	66.5	10.8	0.562583	3	28	8.48	NO_GRADE
HR101	LZ36S	R1206	HN-CS-4	5.75	76.5	13.63	0.597417	3	17	4.85	NO_GRADE
HR101	LZ36S	R1206	HN-CS-5	5.83333	70	17.41	0.595667	2	14	3.05	3
HR101	LZ36S	R1206	HN-LS-1	4.95833	57	13.45	0.597083	2	10	2.99	NO_GRADE
HR101	LZ36S	R1206	HN-LS-2	5.29167	57.2	14.02	0.617083	1	6	1.56	3
HR101	LZ36S	R1206	HN-LS-3	4.375	69.4	12.805	0.5715	2	31.5	8.8	NO_GRADE
HR101	LZ36S	R1206	HN-LS-3	4.54167	54	13.975	0.529917	2	15	3.58	NO_GRADE
HR101	LZ36S	R1206	HN-LS-4	4.41667	71.75	12.38	0.6365	2	18	5.09	NO_GRADE
HR101	LZ36S	R1206	SC-GH-1	5.35417	62.5	13.44	0.557583	2	17.5	4.95	3
HR101	LZ36S	R1206	SC-GH-2	6.33333	64.5	12.725	0.54675	2	25.5	7.09	NO_GRADE
HR101	LZ36S	R1206	SC-GH-3	5.5	68.3333	15.115	0.6415	2	11	2.39	3
HR102	J4155S	HH8612	AH-HF-1	4.25	59.3333	11.625	0.3445	3	35.5	16.1	NO_GRADE
HR102	J4155S	HH8612	AH-HF-2	4	62.5	11.505	0.4145	2	38.5	13.56	NO_GRADE
HR102	J4155S	HH8612	AH-HF-3	4.45833	78.5	14.525	0.630667	2	7.5	2.09	NO_GRADE
HR102	J4155S	HH8612	AH-HF-4	5.33333	76.5	16.765	0.58775	2	4.5	1.19	3
HR102	J4155S	HH8612	HB-EZ-1	5.04167	62.5	10.815	0.358	3	52	20.4	NO_GRADE
HR102	J4155S	HH8612	HB-EZ-2	5.52083	61	11.035	0.560583	4	51	21.37	NO_GRADE
HR102	J4155S	HH8612	HB-EZ-3	6.25	67.5	12.985	0.630667	2	20.5	6.09	NO_GRADE
HR102	J4155S	HH8612	HB-EZ-4	4.16667	61.5714	15.915	0.6145	2	15	3.3	NO_GRADE
HR102	J4155S	HH8612	HN-CS-1	4.5	73	12.34	0.573167	3	35.5	13.56	NO_GRADE
HR102	J4155S	HH8612	HN-CS-2	4.61111	80.5	11.84	0.505083	3	48	18.5	NO_GRADE
HR102	J4155S	HH8612	HN-CS-3	4.85417	79.5	12.6863	0.652917	2	28	10.08	NO_GRADE
HR102	J4155S	HH8612	HN-CS-4	6.08333	72.5	14.035	0.63125	2	20.5	6.2	NO_GRADE
HR102	J4155S	HH8612	HN-CS-5	5.66667	68.6667	18.82	0.610667	2	11.5	2.24	3
HR102	J4155S	HH8612	HN-LS-1	5	66.5	13.635	0.560833	2	23.5	8.75	NO_GRADE
HR102	J4155S	HH8612	HN-LS-2	6.04167	66	14.38	0.570917	2	17	5.4	NO_GRADE
HR102	J4155S	HH8612	HN-LS-3	4.95833	57	14.505	0.616417	2	17.5	4.08	NO_GRADE
HR102	J4155S	HH8612	HN-LS-4	5.16667	55.6667	15.07	0.589667	2	15	3.41	3
HR102	J4155S	HH8612	SC-GH-1	4.77083	59.75	14.845	0.498917	2	21	5.66	NO_GRADE
HR102	J4155S	HH8612	SC-GH-2	4.95833	63.5	14.495	0.44875	2	23.5	6.31	NO_GRADE
HR102	J4155S	HH8612	SC-GH-3	5.20833	61.5	15.93	0.638333	2	5.5	1.63	3
HR103	J4155S	HH7810	AH-HF-1	3.75	69	11.015	0.27975	3	50	24.61	NO_GRADE
HR103	J4155S	HH7810	AH-HF-2	5.29167	70.5	11.005	0.395083	3	56.5	25.5	NO_GRADE
HR103	J4155S	HH7810	AH-HF-3	4.41667	74	13.63	0.549833	2	15	4.92	NO_GRADE
HR103	J4155S	HH7810	AH-HF-4	4.75	70	17.51	0.584917	2	7	1.67	NO_GRADE
HR103	J4155S	HH7810	HB-EZ-1	4.33333	72.5	10.61	0.251333	4	67.5	37.45	NO_GRADE
HR103	J4155S	HH7810	HB-EZ-2	6.08333	61	9.535	0.535667	4	66.5	28.34	NO_GRADE
HR103	J4155S	HH7810	HB-EZ-3	5.14583	62	12.145	0.604083	2	23.5	8.17	NO_GRADE
HR103	J4155S	HH7810	HB-EZ-4	5.29167	54	16.885	0.577917	2	13	3.28	3
HR103	J4155S	HH7810	HN-CS-1	5	78	11.93	0.567167	3	36	12.61	NO_GRADE
HR103	J4155S	HH7810	HN-CS-2	4	79	11.93	0.507	3	53	24.27	NO_GRADE
HR103	J4155S	HH7810	HN-CS-3	5.22222	77.5	11.36	0.652167	2	29.5	10.61	NO_GRADE
HR103	J4155S	HH7810	HN-CS-4	5.16667	74.5	13.41	0.6466	3	32	10.73	NO_GRADE
HR103	J4155S	HH7810	HN-CS-5	5.95833	62.6667	17.865	0.535917	2	16.5	4.93	3
HR103	J4155S	HH7810	HN-LS-1	5.08333	75	12.805	0.576833	2	38.5	11.72	NO_GRADE
HR103	J4155S	HH7810	HN-LS-2	4.58333	70.5	12.975	0.630667	2	24	6.38	NO_GRADE
HR103	J4155S	HH7810	HN-LS-3	5.45833	56.625	15.32	0.643667	2	12	3.09	3
HR103	J4155S	HH7810	HN-LS-4	5.08333	52.75	14.6	0.574	2	15.5	4.01	3
HR103	J4155S	HH7810	SC-GH-1	5.25	70	14.375	0.528083	2	27	7.66	NO_GRADE
HR103	J4155S	HH7810	SC-GH-2	5.91667	71.75	14.37	0.43075	2	31	8.5	NO_GRADE
HR103	J4155S	HH7810	SC-GH-3	5.33333	66	16.05	0.621083	2	11	2.23	3
HR105	J4155S	HH3135	AH-HF-1	5.79167	74.5	12.51	0.325083	2	23.5	8.97	NO_GRADE
HR105	J4155S	HH3135	AH-HF-2	5.54167	81	12.91	0.498417	2	22.5	7.49	NO_GRADE
HR105	J4155S	HH3135	AH-HF-3	5.875	74.5	15.675	0.61275	2	6	1.71	3
HR105	J4155S	HH3135	AH-HF-4	5.5	62	17.89	0.5925	1	4	0.98	3
HR105	J4155S	HH3135	HB-EZ-1	5.5	72	12.03	0.268333	2	20.5	6.05	NO_GRADE
HR105	J4155S	HH3135	HB-EZ-2	5.47917	66	12.24	0.62675	3	22	7	NO_GRADE
HR105	J4155S	HH3135	HB-EZ-3	5.83333	62.8571	13.73	0.5745	2	9	3.2	3
HR105	J4155S	HH3135	HB-EZ-4	5.875	52.4	17.825	0.55475	2	6.5	1.34	3
HR105	J4155S	HH3135	HN-CS-1	5.8125	79	12.6063	0.66175	3	27	8.91	NO_GRADE
HR105	J4155S	HH3135	HN-CS-2	6	78.5	12.6963	0.618167	2	16.5	5.12	NO_GRADE
HR105	J4155S	HH3135	HN-CS-3	5.625	89	13.455	0.657417	2	11	2.69	3
HR105	J4155S	HH3135	HN-CS-4	5.54167	87.5	15.22	0.66675	2	13.5	3.76	3
HR105	J4155S	HH3135	HN-CS-5	6.75	53.3333	18.445	0.585667	2	11	2.97	3
HR105	J4155S	HH3135	HN-LS-1	4.75	58.6	15.635	0.644417	2	4.5	0.96	NO_GRADE
HR105	J4155S	HH3135	HN-LS-2	5.79167	48.5	15.28	0.665444	2	6	2.32	NO_GRADE
HR105	J4155S	HH3135	HN-LS-3	5.45833	64	13.915	0.567417	2	15	4.72	3
HR105	J4155S	HH3135	HN-LS-4	5.375	69.5	14.325	0.596167	3	23	6.3	NO_GRADE
HR105	J4155S	HH3135	SC-GH-1	5.625	64	15.095	0.565917	2	17.5	6.1	NO_GRADE
HR105	J4155S	HH3135	SC-GH-2	5.4375	67	14.095	0.577917	2	18	4.3	3
HR105	J4155S	HH3135	SC-GH-3	6.04167	56.5	16.29	0.622	2	4.5	1.26	3
HR106	J4155S	HH7503	AH-HF-1	5	77	12.145	0.395333	2	17.5	5.66	NO_GRADE
HR106	J4155S	HH7503	AH-HF-2	5.41667	82.5	12.125	0.498583	2	24.5	7.77	NO_GRADE
HR106	J4155S	HH7503	AH-HF-3	5.16667	72.25	13.695	0.59675	2	12.5	3.56	3
HR106	J4155S	HH7503	AH-HF-4	5.41667	74.25	16.42	0.516167	2	5	1.32	3
HR106	J4155S	HH7503	HB-EZ-1	5.14583	67	11.995	0.394167	2	27.5	9.5	NO_GRADE
HR106	J4155S	HH7503	HB-EZ-2	5.29167	63.75	11.92	0.526	2	25	8.58	NO_GRADE
HR106	J4155S	HH7503	HB-EZ-3	4.85417	65.5	12.48	0.559667	2	14.5	3.98	NO_GRADE
HR106	J4155S	HH7503	HB-EZ-4	5.54167	61	16.905	0.47525	2	10.5	2.55	3
HR106	J4155S	HH7503	HN-CS-1	5.16667	81	12.81	0.5995	2	14.5	4.7	NO_GRADE
HR106	J4155S	HH7503	HN-CS-2	6	79	13.37	0.561	2	20.5	5.81	NO_GRADE
HR106	J4155S	HH7503	HN-CS-3	4.79167	80.5	12.54	0.628909	2	10.5	3.09	NO_GRADE
HR106	J4155S	HH7503	HN-CS-4	4.625	74	16.065	0.5984	2	10.5	3.47	NO_GRADE
HR106	J4155S	HH7503	HN-CS-5	6.08333	67	17.505	0.5135	2	4	1.34	2
HR106	J4155S	HH7503	HN-LS-1	4.95833	68	13.62	0.546583	2	12	3.59	NO_GRADE
HR106	J4155S	HH7503	HN-LS-2	4.58333	65	14.47	0.552333	2	9	2.29	NO_GRADE
HR106	J4155S	HH7503	HN-LS-3	5	54	15.16	0.532917	2	14.5	3.32	3
HR106	J4155S	HH7503	HN-LS-4	5.08333	71	13.42	0.50075	1	20	6.2	NO_GRADE
HR106	J4155S	HH7503	SC-GH-1	5.875	63	15.095	0.5275	2	13	3.76	3
HR106	J4155S	HH7503	SC-GH-2	5.58333	70.25	14.85	0.549	2	17	3.64	3
HR106	J4155S	HH7503	SC-GH-3	5.875	64	16.16	0.5895	2	8	1.93	3
HR107	J4155S	TS	AH-HF-1	5	71	10.71	0.376083	2	22.5	7.38	NO_GRADE
HR107	J4155S	TS	AH-HF-2	5.5	72.5	10.75	0.544667	3	22.5	6.28	NO_GRADE
HR107	J4155S	TS	AH-HF-3	3.5	75	12.435	0.614	2	13	3.41	NO_GRADE
HR107	J4155S	TS	AH-HF-4	5.08333	60.8	16.18	0.5845	2	5	1.2	3
HR107	J4155S	TS	HB-EZ-1	5.27083	68.5	10.335	0.403583	3	31	10.16	NO_GRADE
HR107	J4155S	TS	HB-EZ-2	4.91667	72	11.51	0.608167	2	20	6	NO_GRADE
HR107	J4155S	TS	HB-EZ-3	5.75	73.8	11.395	0.627417	2	16	4.94	NO_GRADE
HR107	J4155S	TS	HB-EZ-4	6.02083	59	17.45	0.508	2	8	1.74	3
HR107	J4155S	TS	HN-CS-1	5.125	76	12.27	0.638083	2	19.5	7.72	NO_GRADE
HR107	J4155S	TS	HN-CS-2	5.5	79	11.28	0.4985	2	31	10.38	NO_GRADE
HR107	J4155S	TS	HN-CS-3	5.33333	82	11.925	0.617167	2	18.5	6.4	NO_GRADE
HR107	J4155S	TS	HN-CS-4	4.33333	73.5	11.82	0.607917	2	12	4.15	NO_GRADE
HR107	J4155S	TS	HN-CS-5	5	63.5	17.435	0.6245	2	10.5	2.57	3
HR107	J4155S	TS	HN-LS-1	5.33333	66.5	15.4	0.611583	1	8.5	1.67	3
HR107	J4155S	TS	HN-LS-2	4.58333	62.75	13.085	0.5815	2	10.5	2.56	NO_GRADE
HR107	J4155S	TS	HN-LS-3	4.25	70	13.285	0.571083	2	18	4.71	NO_GRADE
HR107	J4155S	TS	HN-LS-4	4	76.5	11.845	0.517083	2	25	7.68	NO_GRADE
HR107	J4155S	TS	SC-GH-1	5.08333	75.5	13.455	0.606667	2	21	5.69	NO_GRADE
HR107	J4155S	TS	SC-GH-2	5.60417	62	13.725	0.56475	2	19	4.18	3
HR107	J4155S	TS	SC-GH-3	5.5	61	15.72	0.613	2	10	2.41	3
HR11	HX302S	DZ	AH-HF-1	6	69	13.925	0.470167	2	13.5	4.57	3
HR11	HX302S	DZ	AH-HF-2	6	69.5	13.7	0.322167	2	12	5.1	NO_GRADE
HR11	HX302S	DZ	AH-HF-3	6	61.5	13.995	0.449167	2	8	1.91	2
HR11	HX302S	DZ	AH-HF-4	6.375	60.8571	15.73	0.60325	2	3.5	1.02	2
HR11	HX302S	DZ	HB-EZ-1	5.70833	73	13.08	0.3615	2	13	4.35	3
HR11	HX302S	DZ	HB-EZ-2	6	64.75	12.115	0.503	3	32.5	12.89	NO_GRADE
HR11	HX302S	DZ	HB-EZ-3	6.25	72.1667	13.03	0.561833	2	17.5	5.58	NO_GRADE
HR11	HX302S	DZ	HB-EZ-4	6.83333	47.5	16.73	0.620083	2	6.5	1.68	NO_GRADE
HR11	HX302S	DZ	HN-CS-1	6.20833	76.5	14.345	0.668917	2	15.5	4.84	3
HR11	HX302S	DZ	HN-CS-2	5.95833	77	13.935	0.60525	2	16	5.98	NO_GRADE
HR11	HX302S	DZ	HN-CS-3	6.20833	79	14.2	0.606	2	21.5	6.23	NO_GRADE
HR11	HX302S	DZ	HN-CS-4	6	68.6667	14.565	0.536833	2	16	4.31	3
HR11	HX302S	DZ	HN-CS-5	6.75	50	18.515	0.535583	2	8.5	2.36	3
HR11	HX302S	DZ	HN-LS-1	6.08333	54.2	14.74	0.590417	2	6.5	1.49	3
HR11	HX302S	DZ	HN-LS-2	6.83333	42.5	17.13	0.578583	2	3.5	1.01	NO_GRADE
HR11	HX302S	DZ	HN-LS-3	6	77.5	14.58	0.570417	2	17	4.74	3
HR11	HX302S	DZ	HN-LS-4	6.08333	63.5	14.905	0.5705	2	18	5.87	NO_GRADE
HR11	HX302S	DZ	SC-GH-1	6.83333	55	15.995	0.567917	1	9	2.46	3
HR11	HX302S	DZ	SC-GH-2	6.95833	51.3333	15.985	0.584167	2	19.5	5.25	NO_GRADE
HR11	HX302S	DZ	SC-GH-3	6.75	62.5	15.275	0.636417	2	13	3.33	3
HR111	J4155S	HH8012	AH-HF-1	6.54167	41	21.275	0.4365	2	18.5	6.68	NO_GRADE
HR111	J4155S	HH8012	AH-HF-2	6.70833	42	21.87	0.495417	2	16.5	5.19	NO_GRADE
HR111	J4155S	HH8012	AH-HF-3	6.70833	48	21.525	0.553333	2	8.5	1.89	NO_GRADE
HR111	J4155S	HH8012	AH-HF-4	7	38.5	22.815	0.513417	2	10	2.74	NO_GRADE
HR111	J4155S	HH8012	HB-EZ-1	6.91667	42	21.48	0.3885	2	18	5.68	NO_GRADE
HR111	J4155S	HH8012	HB-EZ-2	6.625	33.5	21.145	0.524583	2	18.5	6.43	NO_GRADE
HR111	J4155S	HH8012	HB-EZ-3	7	34.5	20.705	0.441167	2	10	2.46	NO_GRADE
HR111	J4155S	HH8012	HB-EZ-4	6.83333	33	22.75	0.45975	2	14.5	3.97	NO_GRADE
HR111	J4155S	HH8012	HN-CS-1	6.75	46.8333	23.1	0.589917	2	20.5	6.42	NO_GRADE
HR111	J4155S	HH8012	HN-CS-2	6.79167	48	22.64	0.5915	2	18	5.33	NO_GRADE
HR111	J4155S	HH8012	HN-CS-3	6.75	58	23.05	0.60425	2	16	4.29	NO_GRADE
HR111	J4155S	HH8012	HN-CS-4	6	43	22.985	0.554	2	11	3.33	NO_GRADE
HR111	J4155S	HH8012	HN-CS-5	6.91667	30	23.755	0.51225	2	7	1.78	NO_GRADE
HR111	J4155S	HH8012	HN-LS-1	6.75	31.5	19.27	0.471	2	16	4.7	NO_GRADE
HR111	J4155S	HH8012	HN-LS-2	6.91667	31.5	23.13	0.52675	2	14	3.38	NO_GRADE
HR111	J4155S	HH8012	HN-LS-3	6.83333	37.6	20.19	0.514667	2	15	4.89	NO_GRADE
HR111	J4155S	HH8012	HN-LS-4	6.625	32	20.75	0.539667	2	12.5	4.47	NO_GRADE
HR111	J4155S	HH8012	SC-GH-1	7	31	22.23	0.538417	2	20	6.39	NO_GRADE
HR111	J4155S	HH8012	SC-GH-2	6.95833	30	22.375	0.504667	2	17.5	5.99	NO_GRADE
HR112	J4155S	HH6210	AH-HF-1	6	74.25	14.235	0.332583	2	13.5	4.89	3
HR112	J4155S	HH6210	AH-HF-2	6	75.5	14.225	0.449083	2	9	2.74	2
HR112	J4155S	HH6210	AH-HF-3	6.125	72.8333	15.785	0.586917	2	4	0.63	2
HR112	J4155S	HH6210	AH-HF-4	6.91667	66.5	17.71	0.53675	1	0.5	0.27	1
HR112	J4155S	HH6210	HB-EZ-1	6	71	12.83	0.368833	2	10	3.27	NO_GRADE
HR112	J4155S	HH6210	HB-EZ-2	6.04167	64.5	14.055	0.607417	2	7	2	2
HR112	J4155S	HH6210	HB-EZ-3	6.625	73	13.69	0.545333	2	10	2.64	2
HR112	J4155S	HH6210	HB-EZ-4	7	51.5	18.205	0.51	1	6.5	1.76	3
HR112	J4155S	HH6210	HN-CS-1	6	80.4	14.005	0.636417	3	13.5	4.81	NO_GRADE
HR112	J4155S	HH6210	HN-CS-2	5.83333	74.5	13.08	0.604818	2	13	4.49	3
HR112	J4155S	HH6210	HN-CS-3	6.16667	65	13.76	0.589083	3	13	3.05	NO_GRADE
HR112	J4155S	HH6210	HN-CS-4	4.375	74.6667	15.55	0.6496	2	6.5	1.88	NO_GRADE
HR112	J4155S	HH6210	HN-CS-5	7	48	18.665	0.562667	1	7.5	2.09	NO_GRADE
HR112	J4155S	HH6210	HN-LS-1	6.25	43	14.79	0.527	1	7.5	2.04	NO_GRADE
HR112	J4155S	HH6210	HN-LS-2	5.86111	66.5	14.52	0.584667	2	10	3.19	3
HR112	J4155S	HH6210	HN-LS-3	6.625	53	15.79	0.564833	1	3.5	0.57	3
HR112	J4155S	HH6210	HN-LS-4	6	60.75	14.285	0.588917	2	16	4.05	3
HR112	J4155S	HH6210	SC-GH-1	6.95833	57.5	15.03	0.522167	2	16	5.27	NO_GRADE
HR112	J4155S	HH6210	SC-GH-2	6.95833	64	16.215	0.486917	1	6	1.17	2
HR112	J4155S	HH6210	SC-GH-3	6.79167	54.6	16.05	0.589417	1	4	0.78	3
HR113	J4155S	HH2646	AH-HF-1	6	64.25	12.81	0.46275	2	11.5	3.99	NO_GRADE
HR113	J4155S	HH2646	AH-HF-2	6	75	12.66	0.42525	2	15.5	6.27	NO_GRADE
HR113	J4155S	HH2646	AH-HF-3	6	73.5	14.705	0.586917	2	3	0.61	2
HR113	J4155S	HH2646	AH-HF-4	6.375	71	16.925	0.562917	1	4.5	1.15	2
HR113	J4155S	HH2646	HB-EZ-1	5.58333	73	12.5	0.302083	2	19.5	7.88	NO_GRADE
HR113	J4155S	HH2646	HB-EZ-2	5.83333	57.5	13.265	0.389917	3	30.5	13.93	NO_GRADE
HR113	J4155S	HH2646	HB-EZ-3	6.5	66.5	14.375	0.571	2	7	2	2
HR113	J4155S	HH2646	HB-EZ-4	7	41.25	17.58	0.511917	2	6	1.28	NO_GRADE
HR113	J4155S	HH2646	HN-CS-1	6	81	13.47	0.52575	2	17.5	6.03	NO_GRADE
HR113	J4155S	HH2646	HN-CS-2	6	78.5	12.94	0.57625	2	21.5	6.68	NO_GRADE
HR113	J4155S	HH2646	HN-CS-3	6	87	13.645	0.610167	2	18	5.87	NO_GRADE
HR113	J4155S	HH2646	HN-CS-4	6.25	70.5	14.32	0.570583	2	12.5	3.47	3
HR113	J4155S	HH2646	HN-CS-5	6.83333	54	17.695	0.55925	2	9	2.61	3
HR113	J4155S	HH2646	HN-LS-1	6.79167	63.5	17.23	0.553083	2	9.5	2.49	2
HR113	J4155S	HH2646	HN-LS-2	6.16667	55	15.385	0.5685	1	6.5	1.94	3
HR113	J4155S	HH2646	HN-LS-3	6.08333	65.5	14.74	0.531083	2	15	4.59	3
HR113	J4155S	HH2646	HN-LS-4	6	68.5	13.375	0.512667	2	18.5	5.28	NO_GRADE
HR113	J4155S	HH2646	SC-GH-1	6.875	64	15.17	0.5435	2	17	5.12	NO_GRADE
HR113	J4155S	HH2646	SC-GH-2	6.75	59.8	15.72	0.567583	2	11.5	2.88	3
HR113	J4155S	HH2646	SC-GH-3	7	65	15.995	0.619583	2	13	3.24	3
HR115	J4155S	HH3748	AH-HF-1	5.5	77	13.27	0.403167	2	10.5	3.37	3
HR115	J4155S	HH3748	AH-HF-2	5.9375	82.5	13.735	0.467333	2	19	6.98	NO_GRADE
HR115	J4155S	HH3748	AH-HF-3	6.08333	78	15.46	0.5855	2	5.5	2.21	2
HR115	J4155S	HH3748	AH-HF-4	6.58333	68	17.97	0.561417	2	3	0.42	2
HR115	J4155S	HH3748	HB-EZ-1	6	69.6	12.815	0.402167	2	14	5.4	NO_GRADE
HR115	J4155S	HH3748	HB-EZ-2	6	66	13.295	0.5945	2	17	7.16	NO_GRADE
HR115	J4155S	HH3748	HB-EZ-3	6.33333	73.4	14.335	0.588083	2	6.5	2.33	2
HR115	J4155S	HH3748	HB-EZ-4	6.83333	49.3333	18.855	0.568833	1	9	2.44	NO_GRADE
HR115	J4155S	HH3748	HN-CS-1	6	71.5	13.99	0.6595	2	15.5	5.07	NO_GRADE
HR115	J4155S	HH3748	HN-CS-2	6	77.5	13.3263	0.593917	2	15.5	5.27	NO_GRADE
HR115	J4155S	HH3748	HN-CS-3	5.91667	80.5	14.34	0.65675	2	14	4.26	3
HR115	J4155S	HH3748	HN-CS-4	6.08333	83	15.715	0.6349	2	9.5	2.97	2
HR115	J4155S	HH3748	HN-LS-1	6	62	14.575	0.5525	2	15	5.93	NO_GRADE
HR115	J4155S	HH3748	HN-LS-2	6.5	56	16.94	0.586333	1	7.5	2.2	3
HR115	J4155S	HH3748	HN-LS-3	6	75.5	14.29	0.53975	2	22	6.92	NO_GRADE
HR115	J4155S	HH3748	HN-LS-4	6.33333	60.2	15.3	0.561833	2	3.5	0.63	2
HR115	J4155S	HH3748	SC-GH-1	6.625	66.5714	15.34	0.568167	2	16.5	4.3	3
HR115	J4155S	HH3748	SC-GH-2	6.875	69	15.845	0.5095	2	9	2.22	2
HR115	J4155S	HH3748	SC-GH-3	7	57.4	17.465	0.621167	2	8	2.67	3
HR118	J4155S	DZ	AH-HF-1	6	66.5	12.395	0.43925	2	11	3.58	NO_GRADE
HR118	J4155S	DZ	AH-HF-2	6	68	12.34	0.49725	2	24	8.77	NO_GRADE
HR118	J4155S	DZ	AH-HF-3	6.16667	76.5	14.57	0.585583	2	5	1.38	2
HR118	J4155S	DZ	AH-HF-4	7	59	16.68	0.62125	1	3	0.77	3
HR118	J4155S	DZ	HB-EZ-1	6.33333	71	12.45	0.266	2	19	6.2	NO_GRADE
HR118	J4155S	DZ	HB-EZ-2	5.97917	65.6667	12.285	0.596583	2	22.5	5.99	NO_GRADE
HR118	J4155S	DZ	HB-EZ-4	7	44.8	17.645	0.586583	2	11.5	3.5	NO_GRADE
HR118	J4155S	DZ	HN-CS-1	6.08333	74	13.2363	0.671583	2	19	6.1	NO_GRADE
HR118	J4155S	DZ	HN-CS-2	6	75.5	12.6763	0.599417	3	28.5	10.05	NO_GRADE
HR118	J4155S	DZ	HN-CS-3	5.875	78	13.11	0.677083	2	13	3.34	3
HR118	J4155S	DZ	HN-CS-4	6.08333	67	13.79	0.616583	2	8	2.54	2
HR118	J4155S	DZ	HN-CS-5	6.66667	58	17.35	0.600917	2	6.5	1.95	3
HR118	J4155S	DZ	HN-LS-1	6.5	42.4	15.7	0.62775	2	16	3.95	NO_GRADE
HR118	J4155S	DZ	HN-LS-2	6	67	14.525	0.596833	2	18	5.28	NO_GRADE
HR118	J4155S	DZ	HN-LS-3	6.25	54.5	15.85	0.631333	1	8.5	2.11	3
HR118	J4155S	DZ	HN-LS-4	6	72.5	13.365	0.626583	2	16	5.12	NO_GRADE
HR118	J4155S	DZ	SC-GH-1	6.83333	73	15.245	0.639583	2	15.5	3.65	3
HR118	J4155S	DZ	SC-GH-2	6.79167	60	14.975	0.626083	2	15.5	4.25	3
HR118	J4155S	DZ	SC-GH-3	7	61.75	15.895	0.667583	2	7	1.94	2
HR119	J4155S	HH8037	AH-HF-1	5.75	75.6667	12.505	0.35875	2	22	7.06	NO_GRADE
HR119	J4155S	HH8037	AH-HF-2	5.16667	67.5	12.245	0.454	2	16	4.47	NO_GRADE
HR119	J4155S	HH8037	AH-HF-3	4.41667	78.8333	13.565	0.54775	2	9.5	2.41	NO_GRADE
HR119	J4155S	HH8037	AH-HF-4	4.875	72.25	16.465	0.551667	2	5.5	1.44	NO_GRADE
HR119	J4155S	HH8037	HB-EZ-1	6.25	67.5	11.675	0.326917	2	30.5	11.8	NO_GRADE
HR119	J4155S	HH8037	HB-EZ-2	4.20833	66	12.045	0.515417	2	19.5	6.3	NO_GRADE
HR119	J4155S	HH8037	HB-EZ-3	5.60417	65.5	12.29	0.527167	2	13.5	4.89	NO_GRADE
HR119	J4155S	HH8037	HB-EZ-4	6.44444	59.6667	17.705	0.576417	2	10.5	2.69	3
HR119	J4155S	HH8037	HN-CS-1	5.29167	72	12.2963	0.61925	3	15.5	5.75	NO_GRADE
HR119	J4155S	HH8037	HN-CS-2	3	80.5	12.73	0.504917	2	13.5	4.36	NO_GRADE
HR119	J4155S	HH8037	HN-CS-3	5.04167	78.5	13.105	0.620083	2	19.5	6.83	NO_GRADE
HR119	J4155S	HH8037	HN-CS-4	4.54167	67	13.665	0.5638	2	11	3.25	NO_GRADE
HR119	J4155S	HH8037	HN-CS-5	5.54167	54	17.52	0.552167	2	8.5	2.21	3
HR119	J4155S	HH8037	HN-LS-1	5	71.5	13.125	0.524833	2	23	7.62	NO_GRADE
HR119	J4155S	HH8037	HN-LS-2	3.58333	65.3333	13.7	0.5205	2	19.5	5.58	NO_GRADE
HR119	J4155S	HH8037	HN-LS-3	3.5	67.5	14.89	0.4835	2	7.5	1.98	NO_GRADE
HR119	J4155S	HH8037	HN-LS-4	4.58333	63.3333	15.865	0.543417	2	12	2.76	NO_GRADE
HR119	J4155S	HH8037	SC-GH-1	5.95833	58.625	14.575	0.50525	2	18	5.03	NO_GRADE
HR119	J4155S	HH8037	SC-GH-2	5.52083	69.5	14.885	0.521333	2	17.5	4.49	3
HR119	J4155S	HH8037	SC-GH-3	5.41667	63.1667	15.87	0.569333	2	7	1.51	3
HR12	HX302S	HH8037	AH-HF-1	6	62.3333	13.48	0.422667	2	27	9.15	NO_GRADE
HR12	HX302S	HH8037	AH-HF-2	5.25	67.25	12.81	0.133917	2	22.5	7.2	NO_GRADE
HR12	HX302S	HH8037	AH-HF-3	5.5	77	13.15	0.417	2	11.5	2.89	3
HR12	HX302S	HH8037	AH-HF-4	5.33333	69	14.86	0.537	2	5.5	1.65	3
HR12	HX302S	HH8037	HB-EZ-1	4.83333	71	12.12	0.26475	2	15.5	5.25	NO_GRADE
HR12	HX302S	HH8037	HB-EZ-2	5.3125	63.75	10.915	0.4325	2	22.5	7.9	NO_GRADE
HR12	HX302S	HH8037	HB-EZ-3	4.61111	67	12.315	0.496167	2	22	6.65	NO_GRADE
HR12	HX302S	HH8037	HB-EZ-4	5.875	49.5	17.045	0.541833	2	6	1.18	NO_GRADE
HR12	HX302S	HH8037	HN-CS-1	4.66667	80	13.135	0.61125	2	16.5	5.59	NO_GRADE
HR12	HX302S	HH8037	HN-CS-2	5.45833	84	12.4	0.566667	2	17	5.36	NO_GRADE
HR12	HX302S	HH8037	HN-CS-3	5.04167	84.5	13.165	0.583917	2	13	4.29	3
HR12	HX302S	HH8037	HN-CS-4	4.33333	62.5	13.9	0.54325	2	12.5	3.52	NO_GRADE
HR12	HX302S	HH8037	HN-CS-5	5.29167	60.5	17.44	0.51475	2	10	2.4	3
HR12	HX302S	HH8037	HN-LS-1	5.41667	58.5	16.2	0.47925	2	5.5	2.12	3
HR12	HX302S	HH8037	HN-LS-2	4.625	63.5	14.39	0.535667	2	7	2.26	NO_GRADE
HR12	HX302S	HH8037	HN-LS-3	5.33333	65	14.24	0.505	2	17.5	4.9	3
HR12	HX302S	HH8037	HN-LS-4	5.47917	65	14.04	0.489833	2	18.5	5.66	NO_GRADE
HR12	HX302S	HH8037	SC-GH-1	5.97917	55	15.825	0.466667	2	9	3.16	3
HR12	HX302S	HH8037	SC-GH-2	4.97222	68	15.33	0.469833	2	8.5	2.39	NO_GRADE
HR12	HX302S	HH8037	SC-GH-3	6.16667	66	15.185	0.581917	2	14	3.19	3
HR121	J4155S	HH8549	AH-HF-1	6.16667	76	13.095	0.4145	2	8.5	3.12	3
HR121	J4155S	HH8549	AH-HF-2	6	76.75	12.37	0.419667	2	21.5	7.08	NO_GRADE
HR121	J4155S	HH8549	AH-HF-3	6.33333	76	14.8	0.617083	1	2	0.27	1
HR121	J4155S	HH8549	AH-HF-4	6.91667	72	16.695	0.540833	1	4	1.13	2
HR121	J4155S	HH8549	HB-EZ-1	5.16667	74	13.04	0.306917	2	13	4.98	3
HR121	J4155S	HH8549	HB-EZ-2	6.04167	70.25	12.01	0.573	2	11	3.56	NO_GRADE
HR121	J4155S	HH8549	HB-EZ-3	6.41667	74	14.135	0.569083	2	12.5	3.15	3
HR121	J4155S	HH8549	HB-EZ-4	7	56.25	17.295	0.30775	2	10	2.94	3
HR121	J4155S	HH8549	HN-CS-1	6	73	12.84	0.611917	2	12	4	NO_GRADE
HR121	J4155S	HH8549	HN-CS-2	6	81	12.64	0.543083	2	19	5.97	NO_GRADE
HR121	J4155S	HH8549	HN-CS-3	6	83.5	13.945	0.6635	2	10	3.71	3
HR121	J4155S	HH8549	HN-CS-4	5.83333	71.5	14.64	0.600917	2	8.5	2.24	3
HR121	J4155S	HH8549	HN-CS-5	7	58.5	17.69	0.55775	2	5.5	1.76	3
HR121	J4155S	HH8549	HN-LS-1	6	71.6667	14.255	0.524917	2	12	3.83	3
HR121	J4155S	HH8549	HN-LS-2	6.16667	65.5	14.24	0.53175	2	14	4.79	3
HR121	J4155S	HH8549	HN-LS-3	6.75	56.6667	15.45	0.532417	1	6.5	2.56	3
HR121	J4155S	HH8549	HN-LS-4	6.54167	58	15.835	0.5525	1	8	2.58	3
HR121	J4155S	HH8549	SC-GH-1	6.75	66	14.78	0.541833	2	11.5	3.6	3
HR121	J4155S	HH8549	SC-GH-2	6.91667	71	15.365	0.552417	2	11.5	2.99	2
HR121	J4155S	HH8549	SC-GH-3	6.95833	61.1667	16.1	0.594167	2	5	1.53	2
HR122	J4155S	YZ	AH-HF-1	6	60.25	13.025	0.433667	2	4.5	1.38	2
HR122	J4155S	YZ	AH-HF-2	5.85417	72.5	13.855	0.408667	2	17	4.92	3
HR122	J4155S	YZ	AH-HF-3	6.08333	71.5	15.21	0.586	2	4	0.98	2
HR122	J4155S	YZ	AH-HF-4	6.83333	68.5	18.05	0.53675	1	3.5	0.99	2
HR122	J4155S	YZ	HB-EZ-1	5.95833	75.5	12.515	0.417167	2	14	3.97	NO_GRADE
HR122	J4155S	YZ	HB-EZ-2	6.16667	62	13.345	0.569333	2	13.5	3.59	3
HR122	J4155S	YZ	HB-EZ-3	6.20833	63.5	14.745	0.55625	2	9.5	2.44	2
HR122	J4155S	YZ	HB-EZ-4	7	43.5	18.04	0.48675	2	12	3.38	NO_GRADE
HR122	J4155S	YZ	HN-CS-1	6.04167	74.8	14.01	0.644833	2	12.5	3.95	3
HR122	J4155S	YZ	HN-CS-2	6	77.5	13.11	0.626167	2	14	3.91	3
HR122	J4155S	YZ	HN-CS-3	6	77.5	14.43	0.653833	2	10	3.38	3
HR122	J4155S	YZ	HN-CS-4	6.08333	66.5	15.31	0.6135	2	8.5	2.67	2
HR122	J4155S	YZ	HN-CS-5	7	55.75	18.815	0.514083	2	7	1.44	3
HR122	J4155S	YZ	HN-LS-1	6.95833	47	16.82	0.580167	1	12.5	2.76	NO_GRADE
HR122	J4155S	YZ	HN-LS-2	6.08333	54.75	15.595	0.528333	2	13.5	3.55	3
HR122	J4155S	YZ	HN-LS-3	5.75	64.6667	14.655	0.534	2	14	5.33	NO_GRADE
HR122	J4155S	YZ	HN-LS-4	6	71	15.13	0.530417	2	11.5	2.84	2
HR122	J4155S	YZ	SC-GH-1	6.79167	57.5	16.33	0.552083	2	20.5	5.3	NO_GRADE
HR122	J4155S	YZ	SC-GH-2	6.58333	61	16.31	0.477833	2	16	4.5	3
HR122	J4155S	YZ	SC-GH-3	6.25	64	16.805	0.590333	2	5.5	1.55	2
HR123	J4155S	HH8700	AH-HF-1	6.08333	70.25	13.67	0.389083	2	17	6.51	NO_GRADE
HR123	J4155S	HH8700	AH-HF-2	5.875	83	11.925	0.448583	2	27.5	9.99	NO_GRADE
HR123	J4155S	HH8700	AH-HF-3	6.04167	76.5	13.92	0.591083	2	8.5	2.05	2
HR123	J4155S	HH8700	AH-HF-4	6.83333	68	16.46	0.603083	1	6.5	1.63	2
HR123	J4155S	HH8700	HB-EZ-1	5.66667	74	12.235	0.276833	2	25	8.77	NO_GRADE
HR123	J4155S	HH8700	HB-EZ-2	6.16667	68.25	12.275	0.622417	2	21.5	8.13	NO_GRADE
HR123	J4155S	HH8700	HB-EZ-3	6.08333	69	12.75	0.530583	2	16	5	NO_GRADE
HR123	J4155S	HH8700	HB-EZ-4	6.95833	48.5	17.975	0.576417	2	18	5.51	NO_GRADE
HR123	J4155S	HH8700	HN-CS-1	6.16667	72	14.48	0.639417	2	28	8.74	NO_GRADE
HR123	J4155S	HH8700	HN-CS-2	6.04167	74	13.23	0.633125	2	24.5	8.05	NO_GRADE
HR123	J4155S	HH8700	HN-CS-3	5.875	81	13.41	0.669667	2	12	2.82	3
HR123	J4155S	HH8700	HN-CS-4	6.16667	64.75	14.655	0.6277	2	13.5	4.61	3
HR123	J4155S	HH8700	HN-CS-5	6.75	57	18.125	0.539917	2	8	2.56	3
HR123	J4155S	HH8700	HN-LS-1	6.54167	59.6	14.395	0.58925	2	10	2.54	3
HR123	J4155S	HH8700	HN-LS-2	6.16667	56	15.955	0.533667	2	15	3.7	3
HR123	J4155S	HH8700	HN-LS-3	6	76	13.94	0.542917	2	22.5	5.78	NO_GRADE
HR123	J4155S	HH8700	HN-LS-4	6.04167	69.5	14.35	0.577333	2	23.5	8.38	NO_GRADE
HR123	J4155S	HH8700	SC-GH-1	6.54167	74	15.55	0.561917	2	21.5	5.72	NO_GRADE
HR123	J4155S	HH8700	SC-GH-2	6.29167	74	14.93	0.561417	2	19	5.41	NO_GRADE
HR123	J4155S	HH8700	SC-GH-3	6.83333	61.5	15.8	0.62525	2	16	3.39	3
HR124	J4155S	HH8954	AH-HF-1	5.375	77.5	11.935	0.271	2	30.5	10.8	NO_GRADE
HR124	J4155S	HH8954	AH-HF-2	5.5	71.5	12.885	0.39375	2	24.5	10.43	NO_GRADE
HR124	J4155S	HH8954	AH-HF-3	5.5	77.5	13.775	0.543083	2	17.5	4.37	3
HR124	J4155S	HH8954	AH-HF-4	5.125	70	16.64	0.52325	2	6	1.57	3
HR124	J4155S	HH8954	HB-EZ-1	5.91667	66.5	11.325	0.323833	2	37	15.37	NO_GRADE
HR124	J4155S	HH8954	HB-EZ-2	5.16667	74	11.08	0.465583	2	32.5	12.31	NO_GRADE
HR124	J4155S	HH8954	HB-EZ-3	5.20833	74	12.195	0.30625	2	27.5	8.79	NO_GRADE
HR124	J4155S	HH8954	HB-EZ-4	6.375	50	17.525	0.493667	2	8	2.44	3
HR124	J4155S	HH8954	HN-CS-1	5.375	80	11.49	0.527167	3	24	8.86	NO_GRADE
HR124	J4155S	HH8954	HN-CS-2	5.625	74.5	12.36	0.573667	3	26	9.17	NO_GRADE
HR124	J4155S	HH8954	HN-CS-3	3.5	82	12.94	0.639833	2	17	5.42	NO_GRADE
HR124	J4155S	HH8954	HN-CS-4	6.25	60	13.64	0.5528	3	16	6.28	NO_GRADE
HR124	J4155S	HH8954	HN-CS-5	6.58333	60	18.06	0.558167	2	6.5	1.94	2
HR124	J4155S	HH8954	HN-LS-1	5.08333	58	15.325	0.533417	2	10	2.7	3
HR124	J4155S	HH8954	HN-LS-2	5.58333	61.3333	14.17	0.473917	2	28	8.47	NO_GRADE
HR124	J4155S	HH8954	HN-LS-3	5.33333	48.5	13.995	0.493833	2	11.5	3.3	NO_GRADE
HR124	J4155S	HH8954	HN-LS-4	5.5	57	14.78	0.460083	2	24	7.46	NO_GRADE
HR124	J4155S	HH8954	SC-GH-1	6.25	66.25	14.46	0.489083	2	21.5	6.86	NO_GRADE
HR124	J4155S	HH8954	SC-GH-2	5.5	70	14.14	0.438583	2	23.5	6.99	NO_GRADE
HR124	J4155S	HH8954	SC-GH-3	5.83333	67.5	15.745	0.53725	2	9	2.51	3
HR125	J4155S	HH4153	AH-HF-1	6	62.6667	14.15	0.414833	2	9	2.68	2
HR125	J4155S	HH4153	AH-HF-2	6.16667	71	14.225	0.46325	2	12	3.78	3
HR125	J4155S	HH4153	AH-HF-3	6.375	74.75	16.325	0.612583	1	5	1.19	2
HR125	J4155S	HH4153	AH-HF-4	6.29167	59.4	18.265	0.544083	2	3	0.89	3
HR125	J4155S	HH4153	HB-EZ-1	6.125	67	14.04	0.32	2	11	3.92	3
HR125	J4155S	HH4153	HB-EZ-2	5.29167	69.5	14.515	0.517667	2	7.5	1.99	3
HR125	J4155S	HH4153	HB-EZ-3	6.5	65.5	14.985	0.5635	2	3.5	0.57	2
HR125	J4155S	HH4153	HB-EZ-4	7	37.75	18.215	0.49575	2	7	1.98	NO_GRADE
HR125	J4155S	HH4153	HN-CS-1	6.04167	74	13.89	0.604833	2	14	4.63	3
HR125	J4155S	HH4153	HN-CS-2	6	78.5	13.83	0.562063	2	9.5	2.89	2
HR125	J4155S	HH4153	HN-CS-3	6	82.5	14.23	0.65125	2	8	2.03	2
HR125	J4155S	HH4153	HN-CS-4	6.33333	65.25	16.13	0.5985	2	9	2.63	2
HR125	J4155S	HH4153	HN-CS-5	6.91667	48	19.035	0.553917	2	5.5	1.55	NO_GRADE
HR125	J4155S	HH4153	HN-LS-1	6.625	48.6	15.965	0.5385	1	7	1.74	NO_GRADE
HR125	J4155S	HH4153	HN-LS-2	6.33333	43.6667	17.365	0.559833	1	6.5	1.28	NO_GRADE
HR125	J4155S	HH4153	HN-LS-3	6.25	58	15.47	0.579667	2	9	2.73	3
HR125	J4155S	HH4153	HN-LS-4	6.08333	69	14.85	0.537917	2	11.5	2.66	2
HR125	J4155S	HH4153	SC-GH-1	6.875	66	16.415	0.55525	2	16	3.64	3
HR125	J4155S	HH4153	SC-GH-2	6.79167	56.4	16.92	0.501333	2	11.5	2.5	3
HR125	J4155S	HH4153	SC-GH-3	7	49.3333	16.63	0.586333	1	3.5	0.91	NO_GRADE
HR126	J4155S	R1206	AH-HF-1	6	72.75	12.915	0.375	2	7	2.43	NO_GRADE
HR126	J4155S	R1206	AH-HF-2	6	79.5	12.455	0.537917	2	13.5	4.63	NO_GRADE
HR126	J4155S	R1206	AH-HF-3	6	79	14.69	0.63575	1	4	0.77	1
HR126	J4155S	R1206	AH-HF-4	6.54167	66.2	16.565	0.620083	2	4	0.97	2
HR126	J4155S	R1206	HB-EZ-1	6.16667	71.5	12.78	0.39275	2	14.5	4.19	NO_GRADE
HR126	J4155S	R1206	HB-EZ-2	6	68.75	11.8	0.57275	1	13.5	3.84	NO_GRADE
HR126	J4155S	R1206	HB-EZ-3	6.125	70.75	13.62	0.603917	2	9	3.27	3
HR126	J4155S	R1206	HB-EZ-4	7	42	17.99	0.56375	2	13	3.55	NO_GRADE
HR126	J4155S	R1206	HN-CS-1	6	80	13.0463	0.659333	2	17	5.74	NO_GRADE
HR126	J4155S	R1206	HN-CS-2	5.95833	80.5	12.19	0.571917	2	16	5.36	NO_GRADE
HR126	J4155S	R1206	HN-CS-3	6	90	13.36	0.674667	2	9.5	3.72	3
HR126	J4155S	R1206	HN-CS-4	6.04167	69	14.07	0.6927	2	5.5	1.71	2
HR126	J4155S	R1206	HN-CS-5	6.83333	57.5	17.125	0.595917	2	7	1.77	3
HR126	J4155S	R1206	HN-LS-1	6.375	54.5	15.8	0.620667	1	12	3.38	3
HR126	J4155S	R1206	HN-LS-2	6.08333	48.5	14.665	0.6083	1	6.5	1.88	NO_GRADE
HR126	J4155S	R1206	HN-LS-3	6.08333	75.3333	14.505	0.5995	2	12.5	3.8	3
HR126	J4155S	R1206	HN-LS-4	6	68.6667	14.12	0.589167	2	20.5	5.89	NO_GRADE
HR126	J4155S	R1206	SC-GH-1	6.66667	61.5	14.76	0.567083	2	14.5	4.58	3
HR126	J4155S	R1206	SC-GH-2	6.70833	63.5	15	0.585583	2	13	3.43	3
HR126	J4155S	R1206	SC-GH-3	6.39583	64.5	16.24	0.625167	2	4.5	0.91	2
HR127	J4155S	R1212	AH-HF-1	6	72.5	13.08	0.351833	2	10.5	2.91	2
HR127	J4155S	R1212	AH-HF-2	6	73.5	13.25	0.4055	2	14.5	4.46	3
HR127	J4155S	R1212	AH-HF-3	6.04167	79	15.425	0.598667	2	6	1.66	2
HR127	J4155S	R1212	AH-HF-4	6.875	59	17.66	0.59775	1	3.5	0.94	3
HR127	J4155S	R1212	HB-EZ-1	5.04167	79	12.44	0.2885	2	17	4.45	NO_GRADE
HR127	J4155S	R1212	HB-EZ-2	6.16667	70	12.535	0.564667	2	15.5	4.66	NO_GRADE
HR127	J4155S	R1212	HB-EZ-3	6.41667	64.5	13.78	0.544833	2	11	3.55	3
HR127	J4155S	R1212	HB-EZ-4	7	52	17.955	0.609583	1	6	1.68	3
HR127	J4155S	R1212	HN-CS-1	6.08333	80	13.7963	0.676333	2	13	4.03	3
HR127	J4155S	R1212	HN-CS-2	6	73	13.2063	0.614	3	22.5	7.57	NO_GRADE
HR127	J4155S	R1212	HN-CS-3	6	82.5	13.765	0.646667	2	8.5	2.72	2
HR127	J4155S	R1212	HN-CS-4	6.08333	71.25	15.395	0.6509	2	8.5	2.36	2
HR127	J4155S	R1212	HN-CS-5	6.45833	68.75	18.645	0.597833	2	7.5	2.06	2
HR127	J4155S	R1212	HN-LS-1	6.08333	59.75	15.1	0.608333	1	3.5	0.84	3
HR127	J4155S	R1212	HN-LS-2	6.75	50.6667	17.425	0.591667	1	6.5	1.62	3
HR127	J4155S	R1212	HN-LS-3	6	56.6	15.08	0.610917	2	15	4.98	3
HR127	J4155S	R1212	HN-LS-4	6	72	14.405	0.538583	2	18.5	5.39	NO_GRADE
HR127	J4155S	R1212	SC-GH-1	6.66667	70	15.74	0.608417	2	15	3.15	3
HR127	J4155S	R1212	SC-GH-2	6.875	59	15.745	0.56975	2	10.5	2.93	3
HR127	J4155S	R1212	SC-GH-3	7	53.5	16.615	0.639167	1	3	0.62	3
HR128	J4155S	R1377	AH-HF-1	6	69	13.32	0.37575	2	16.5	5.57	NO_GRADE
HR128	J4155S	R1377	AH-HF-2	6	72.75	12.66	0.457667	2	25	7.38	NO_GRADE
HR128	J4155S	R1377	AH-HF-3	6.25	73	14.905	0.59425	2	4	0.98	2
HR128	J4155S	R1377	AH-HF-4	6.41667	57.5	17.83	0.583	2	7	2.01	3
HR128	J4155S	R1377	HB-EZ-1	5.70833	64.75	13.775	0.246	2	23.5	9.71	NO_GRADE
HR128	J4155S	R1377	HB-EZ-2	6.04167	66	12.245	0.590583	2	20.5	6.35	NO_GRADE
HR128	J4155S	R1377	HB-EZ-3	6	59.2	14.18	0.566167	2	8.5	2.06	3
HR128	J4155S	R1377	HB-EZ-4	6.79167	46.5	17.76	0.622	2	6.5	1.6	NO_GRADE
HR128	J4155S	R1377	HN-CS-1	5	81	13.485	0.65525	2	26.5	9.64	NO_GRADE
HR128	J4155S	R1377	HN-CS-2	6	76.5	12.9263	0.651083	3	21.5	6.11	NO_GRADE
HR128	J4155S	R1377	HN-CS-3	6	72	14.515	0.6775	2	9.5	2.5	2
HR128	J4155S	R1377	HN-CS-4	6.25	65.5	15.205	0.6712	2	11.5	3.17	3
HR128	J4155S	R1377	HN-CS-5	6.75	49	17.79	0.58425	2	7	1.95	NO_GRADE
HR128	J4155S	R1377	HN-LS-1	6	73	14.12	0.56025	2	20	6.14	NO_GRADE
HR128	J4155S	R1377	HN-LS-2	6.08333	60	14.12	0.598333	2	14	3.7	3
HR128	J4155S	R1377	HN-LS-3	5.91667	51	16.36	0.630417	1	5	1	3
HR128	J4155S	R1377	HN-LS-4	6.83333	49.8333	15.175	0.637714	2	6	1.2	NO_GRADE
HR128	J4155S	R1377	SC-GH-1	6.54167	67.25	15.905	0.573833	2	18.5	4.88	3
HR128	J4155S	R1377	SC-GH-2	5.33333	63.5	15.17	0.524	2	19	4.73	3
HR128	J4155S	R1377	SC-GH-3	6.91667	41.75	17.685	0.614	2	4.5	0.66	NO_GRADE
HR129	J4155S	R1988	AH-HF-1	5.33333	70	11.905	0.349917	3	53	25.84	NO_GRADE
HR129	J4155S	R1988	AH-HF-2	5.08333	79	11.37	0.436583	3	49	21.14	NO_GRADE
HR129	J4155S	R1988	AH-HF-3	4.83333	80	12.835	0.607083	3	7.5	2.26	NO_GRADE
HR129	J4155S	R1988	AH-HF-4	4.33333	72	16.465	0.5855	2	8.5	2.14	NO_GRADE
HR129	J4155S	R1988	HB-EZ-1	4.70833	64.3333	11.305	0.24775	4	64.5	33.24	NO_GRADE
HR129	J4155S	R1988	HB-EZ-2	4.33333	77	10.725	0.57975	3	35	14.68	NO_GRADE
HR129	J4155S	R1988	HB-EZ-3	4.54167	74	11.97	0.585	2	21.5	6.23	NO_GRADE
HR129	J4155S	R1988	HB-EZ-4	6.5	50	17.545	0.5365	2	15	5.11	NO_GRADE
HR129	J4155S	R1988	HN-CS-1	5.08333	74.5	11.82	0.608333	3	42	17.64	NO_GRADE
HR129	J4155S	R1988	HN-CS-2	5.875	73	12.35	0.529083	3	45	18.49	NO_GRADE
HR129	J4155S	R1988	HN-CS-3	4.94444	77.5	11.75	0.626	2	26.5	10.41	NO_GRADE
HR129	J4155S	R1988	HN-CS-4	5.25	72.75	12.9	0.5645	3	22	8.77	NO_GRADE
HR129	J4155S	R1988	HN-CS-5	5.91667	70.5	17.34	0.57675	2	9.5	2.84	3
HR129	J4155S	R1988	HN-LS-1	4.83333	65	14.14	0.600333	2	27.5	7.06	NO_GRADE
HR129	J4155S	R1988	HN-LS-2	4.45833	70.6667	13.67	0.5655	2	31.5	12.06	NO_GRADE
HR129	J4155S	R1988	HN-LS-3	3.95833	71.4	12.615	0.671444	2	22	5.41	NO_GRADE
HR129	J4155S	R1988	HN-LS-4	5	75	12.415	0.583	3	28.5	10.18	NO_GRADE
HR129	J4155S	R1988	SC-GH-1	5.33333	69.5	13.785	0.55825	2	27	8.56	NO_GRADE
HR129	J4155S	R1988	SC-GH-2	5.29167	57	14.615	0.481167	2	36	11.84	NO_GRADE
HR129	J4155S	R1988	SC-GH-3	4.79167	69	15.845	0.646917	2	17	4.51	NO_GRADE
HR13	HX302S	HH5106	AH-HF-1	4.5	73.5	12.805	0.368167	2	20	6.22	NO_GRADE
HR13	HX302S	HH5106	AH-HF-2	4.875	73.5	12.865	0.2485	2	14	4.67	NO_GRADE
HR13	HX302S	HH5106	AH-HF-3	4.33333	68.3333	14.095	0.459	2	12.5	3.52	NO_GRADE
HR13	HX302S	HH5106	AH-HF-4	4.79167	62	16.185	0.566	2	6.5	2.7	NO_GRADE
HR13	HX302S	HH5106	HB-EZ-1	4.79167	68	12.565	0.242167	2	24.5	8.42	NO_GRADE
HR13	HX302S	HH5106	HB-EZ-2	5.16667	66	12.31	0.394333	3	25.5	9.02	NO_GRADE
HR13	HX302S	HH5106	HB-EZ-3	4.91667	66	12.355	0.504083	2	20	7.68	NO_GRADE
HR13	HX302S	HH5106	HB-EZ-4	5.16667	55.8	16.635	0.505833	2	10	3.36	3
HR13	HX302S	HH5106	HN-CS-1	4.5625	82.5	13.65	0.599583	2	18	5.54	NO_GRADE
HR13	HX302S	HH5106	HN-CS-2	5.125	83	14.625	0.58425	2	25	8.06	NO_GRADE
HR13	HX302S	HH5106	HN-CS-3	4.875	78	13.79	0.542083	2	12	3.59	NO_GRADE
HR13	HX302S	HH5106	HN-CS-4	3.75	76	13.905	0.568083	2	16	4.71	NO_GRADE
HR13	HX302S	HH5106	HN-CS-5	5.16667	59.5	16.97	0.5275	2	11	3.41	3
HR13	HX302S	HH5106	HN-LS-1	4.41667	69	13.86	0.49475	2	20	6.01	NO_GRADE
HR13	HX302S	HH5106	HN-LS-2	3.83333	65.5	14.075	0.50225	2	17	5.68	NO_GRADE
HR13	HX302S	HH5106	HN-LS-4	3.95833	52	15.965	0.518167	2	10	2.79	NO_GRADE
HR13	HX302S	HH5106	SC-GH-1	5.58333	67.2	15.4825	0.477917	2	13.5	3.65	3
HR13	HX302S	HH5106	SC-GH-2	5.14583	53	15.35	0.5115	2	10	3.15	3
HR13	HX302S	HH5106	SC-GH-3	5.5	64	15.36	0.5255	2	14	4.45	3
HR130	J4155S	WSSM534	AH-HF-1	6.04167	61	14.025	0.383083	2	10	3.42	3
HR130	J4155S	WSSM534	AH-HF-2	6	76	14.315	0.556	2	17.5	5.59	NO_GRADE
HR130	J4155S	WSSM534	AH-HF-3	6	70.75	15.07	0.600583	2	5	1.06	2
HR130	J4155S	WSSM534	AH-HF-4	6.58333	66.25	17.96	0.54825	2	2	0.46	2
HR130	J4155S	WSSM534	HB-EZ-1	5.41667	75	12.99	0.418167	2	15	5.24	NO_GRADE
HR130	J4155S	WSSM534	HB-EZ-2	5.54167	71.75	12.485	0.53225	2	17.5	6.99	NO_GRADE
HR130	J4155S	WSSM534	HB-EZ-3	5.875	67	13.94	0.583833	2	10.5	3.14	3
HR130	J4155S	WSSM534	HB-EZ-4	7	43.5	17.925	0.532167	1	7.5	2.75	NO_GRADE
HR130	J4155S	WSSM534	HN-CS-1	6	75.5	13.5263	0.594083	2	15	4.52	3
HR130	J4155S	WSSM534	HN-CS-2	6	76.5	13.06	0.629833	2	16	5.3	NO_GRADE
HR130	J4155S	WSSM534	HN-CS-3	6	80	14.005	0.67	2	14	4.22	3
HR130	J4155S	WSSM534	HN-CS-4	6.08333	73.5	15.325	0.6194	2	9	3.47	3
HR130	J4155S	WSSM534	HN-CS-5	6.54167	51.5	17.975	0.623083	2	7.5	2.47	3
HR130	J4155S	WSSM534	HN-LS-1	6.25	56.25	15.3	0.6075	1	5.5	1.22	3
HR130	J4155S	WSSM534	HN-LS-2	6.91667	45.25	16.71	0.604667	1	8	2.37	NO_GRADE
HR130	J4155S	WSSM534	HN-LS-3	6.04167	60.2	13.835	0.604	2	19.5	6.22	NO_GRADE
HR130	J4155S	WSSM534	HN-LS-4	6	67	14.57	0.575917	2	21.5	7.75	NO_GRADE
HR130	J4155S	WSSM534	SC-GH-1	6.79167	57.5	16.145	0.555333	1	14.5	4.15	3
HR130	J4155S	WSSM534	SC-GH-2	6.83333	68	15.63	0.582417	2	19	5.27	NO_GRADE
HR130	J4155S	WSSM534	SC-GH-3	7	48	17.12	0.629167	1	9	2.74	NO_GRADE
HR131	J4155S	HZ	AH-HF-2	5.02083	74	10.74	0.444083	3	32.5	13.64	NO_GRADE
HR131	J4155S	HZ	AH-HF-3	5.58333	78.75	14.34	0.623333	3	13.5	3.6	NO_GRADE
HR131	J4155S	HZ	AH-HF-4	5.04167	59.4	15.33	0.587083	2	5	1.58	3
HR131	J4155S	HZ	HB-EZ-1	5.58333	69	11.665	0.378333	3	34.5	14.22	NO_GRADE
HR131	J4155S	HZ	HB-EZ-2	4.91667	62.75	10.51	0.549667	3	34	13.68	NO_GRADE
HR131	J4155S	HZ	HB-EZ-3	5.41667	65	12.71	0.597	3	15.5	5.55	NO_GRADE
HR131	J4155S	HZ	HB-EZ-4	6.33333	54	17.575	0.581167	2	13	3.66	3
HR131	J4155S	HZ	HN-CS-1	5.69444	77	12.915	0.635917	3	34.5	11.49	NO_GRADE
HR131	J4155S	HZ	HN-CS-2	5.5	78	11.61	0.569593	3	25.5	8.88	NO_GRADE
HR131	J4155S	HZ	HN-CS-3	5.5	77.5	13.19	0.65125	2	22.5	6.3	NO_GRADE
HR131	J4155S	HZ	HN-CS-4	5.95833	71.5	13.875	0.592917	2	16	4.91	3
HR131	J4155S	HZ	HN-CS-5	6.66667	63	17.035	0.60825	2	7.5	2.09	2
HR131	J4155S	HZ	HN-LS-1	4.58333	57.6667	14.715	0.581	2	18.5	4.92	NO_GRADE
HR131	J4155S	HZ	HN-LS-2	5	57.2	14.235	0.5886	2	11.5	2.89	3
HR131	J4155S	HZ	HN-LS-3	4.33333	72	13.51	0.608583	2	23	8.15	NO_GRADE
HR131	J4155S	HZ	HN-LS-4	5	74.25	12.575	0.574	2	24	7.95	NO_GRADE
HR131	J4155S	HZ	SC-GH-1	5.25	73.25	13.775	0.57625	2	23.5	7.1	NO_GRADE
HR131	J4155S	HZ	SC-GH-2	5.3125	65.5	14.35	0.54375	2	19	5.61	NO_GRADE
HR131	J4155S	HZ	SC-GH-3	5.29167	45	15.85	0.628417	2	6.5	2.14	NO_GRADE
HR132	J4155S	J4	AH-HF-1	6.08333	70	14.255	0.343917	2	13.5	3.88	3
HR132	J4155S	J4	AH-HF-2	6	76.6667	13.695	0.441917	2	21	7.11	NO_GRADE
HR132	J4155S	J4	AH-HF-3	6	79	15.695	0.612833	2	7	2.05	2
HR132	J4155S	J4	AH-HF-4	6.375	72.1667	18.045	0.607917	2	5	1.18	2
HR132	J4155S	J4	HB-EZ-1	5.41667	71	12.935	0.239083	2	12	4.74	NO_GRADE
HR132	J4155S	J4	HB-EZ-2	5.91667	64.75	12.345	0.52275	3	29.5	13	NO_GRADE
HR132	J4155S	J4	HB-EZ-3	6.04167	69	14.66	0.570833	2	11.5	4.3	3
HR132	J4155S	J4	HB-EZ-4	7	51.25	18.225	0.6095	1	13	2.95	3
HR132	J4155S	J4	HN-CS-1	6	74.5	14.22	0.616833	2	16.5	5.87	NO_GRADE
HR132	J4155S	J4	HN-CS-2	5.95833	79	13.825	0.590667	1	31	9.4	NO_GRADE
HR132	J4155S	J4	HN-CS-3	5.91667	85.5	14.125	0.687167	2	12	3.07	3
HR132	J4155S	J4	HN-CS-4	6	69.5	15.175	0.614333	3	16.5	4.89	NO_GRADE
HR132	J4155S	J4	HN-CS-5	6.91667	62.5	18.36	0.549667	2	9.5	3.07	3
HR132	J4155S	J4	HN-LS-1	6	66	15.245	0.600583	2	17.5	5.31	NO_GRADE
HR132	J4155S	J4	HN-LS-2	6	65	15.21	0.582833	2	18	5.72	NO_GRADE
HR132	J4155S	J4	HN-LS-3	6.5	54.6667	17.48	0.617417	1	16	3.71	3
HR132	J4155S	J4	HN-LS-4	6	54.5	16.08	0.634917	1	8.5	2.37	3
HR132	J4155S	J4	SC-GH-1	6.5	66	16.135	0.602167	1	19	4.66	3
HR132	J4155S	J4	SC-GH-2	6.33333	69	16.22	0.584417	2	16.5	4.61	3
HR132	J4155S	J4	SC-GH-3	6.91667	53.5	17.575	0.652583	1	7	1.3	3
HR133	LK638S	HH8612	AH-HF-1	3	63	11.49	0.297833	3	26	8.95	NO_GRADE
HR133	LK638S	HH8612	AH-HF-2	3	66	10.82	0.471917	3	33.5	11.32	NO_GRADE
HR133	LK638S	HH8612	AH-HF-3	3	79	12.155	0.509667	2	15	3.47	NO_GRADE
HR133	LK638S	HH8612	AH-HF-4	3.25	70	16.055	0.610667	2	13	2.69	NO_GRADE
HR133	LK638S	HH8612	HB-EZ-1	3.66667	60.5	10.69	0.364167	4	63	24.98	NO_GRADE
HR133	LK638S	HH8612	HB-EZ-2	3.16667	70.25	10.53	0.587167	3	43	14.78	NO_GRADE
HR133	LK638S	HH8612	HB-EZ-3	3.08333	69	11.61	0.621917	3	24.5	7.19	NO_GRADE
HR133	LK638S	HH8612	HB-EZ-4	4.75	60	17.395	0.587917	2	10.5	2.57	NO_GRADE
HR133	LK638S	HH8612	HN-CS-1	5	77.5	11.7063	0.60875	2	19.5	7.04	NO_GRADE
HR133	LK638S	HH8612	HN-CS-2	3	77.3333	10.6	0.525417	2	43.5	14.34	NO_GRADE
HR133	LK638S	HH8612	HN-CS-3	3	88.5	12.305	0.68325	2	21	5.93	NO_GRADE
HR133	LK638S	HH8612	HN-CS-4	3.25	73.3333	13.255	0.615417	3	23.5	7.2	NO_GRADE
HR133	LK638S	HH8612	HN-CS-5	4.41667	60.6667	16.79	0.589083	2	14	3.8	NO_GRADE
HR133	LK638S	HH8612	HN-LS-1	3	64.8333	12.125	0.625333	2	26.5	7.82	NO_GRADE
HR133	LK638S	HH8612	HN-LS-2	3	63.4	12.62	0.619167	2	10.5	3.13	NO_GRADE
HR133	LK638S	HH8612	HN-LS-3	3.375	46.5	13.32	0.6449	2	11	2.99	NO_GRADE
HR133	LK638S	HH8612	HN-LS-4	3	73.5	11.71	0.5425	3	31	9.98	NO_GRADE
HR133	LK638S	HH8612	SC-GH-1	4.16667	59	12.72	0.578667	2	25.5	6.81	NO_GRADE
HR133	LK638S	HH8612	SC-GH-2	4	75.6	13.045	0.513167	2	27.5	8.09	NO_GRADE
HR133	LK638S	HH8612	SC-GH-3	4.33333	72.5	14.305	0.6405	2	19.5	4.87	NO_GRADE
HR134	LK638S	HH7810	AH-HF-1	3	66.5	10.77	0.236583	4	43.5	16.23	NO_GRADE
HR134	LK638S	HH7810	AH-HF-2	3	64	10.15	0.408917	4	59.5	23.72	NO_GRADE
HR134	LK638S	HH7810	AH-HF-3	3.29167	80	12.375	0.57825	2	21	4.33	NO_GRADE
HR134	LK638S	HH7810	AH-HF-4	3.5	73.4	16.265	0.6135	2	11	2.43	NO_GRADE
HR134	LK638S	HH7810	HB-EZ-1	3.45833	64.5	9.52	0.337833	4	66.5	28.06	NO_GRADE
HR134	LK638S	HH7810	HB-EZ-2	4.5	57.5	10.03	0.615333	3	47.5	15.66	NO_GRADE
HR134	LK638S	HH7810	HB-EZ-3	3	64	10.75	0.59475	3	34.5	12.24	NO_GRADE
HR134	LK638S	HH7810	HB-EZ-4	4.58333	66.5	16.52	0.608167	2	13.5	3.17	NO_GRADE
HR134	LK638S	HH7810	HN-CS-1	3	80	10.97	0.54008	2	36.5	13.6	NO_GRADE
HR134	LK638S	HH7810	HN-CS-2	3	70.6	10.84	0.529083	3	47	18.67	NO_GRADE
HR134	LK638S	HH7810	HN-CS-3	3	78.2	11.835	0.64825	2	42.5	14.22	NO_GRADE
HR134	LK638S	HH7810	HN-CS-4	3	64.5	12.68	0.62675	3	31.5	10.23	NO_GRADE
HR134	LK638S	HH7810	HN-CS-5	3.58333	75	16.685	0.57075	2	20	4	NO_GRADE
HR134	LK638S	HH7810	HN-LS-1	3.41667	76.75	11.43	0.599167	3	45.5	12.97	NO_GRADE
HR134	LK638S	HH7810	HN-LS-2	3.41667	74	12.925	0.628333	2	25	6.8	NO_GRADE
HR134	LK638S	HH7810	HN-LS-3	3	70.5	12.405	0.61025	2	14.5	3.56	NO_GRADE
HR134	LK638S	HH7810	HN-LS-4	3.16667	68	13.59	0.616917	2	6	1.8	NO_GRADE
HR134	LK638S	HH7810	SC-GH-1	4.16667	66.25	12.51	0.545667	2	32.5	9.18	NO_GRADE
HR134	LK638S	HH7810	SC-GH-2	3	74.5	12.955	0.509417	2	37	10.23	NO_GRADE
HR134	LK638S	HH7810	SC-GH-3	4.91667	74	15.115	0.606083	2	22	5.87	NO_GRADE
HR136	LK638S	HH3135	AH-HF-1	3	61	11.16	0.362583	4	34.5	10.41	NO_GRADE
HR136	LK638S	HH3135	AH-HF-2	3.58333	72	11.39	0.478167	3	29	8.42	NO_GRADE
HR136	LK638S	HH3135	AH-HF-3	3.54167	80	13.025	0.643583	2	11	2.89	NO_GRADE
HR136	LK638S	HH3135	AH-HF-4	3.5	75.4	15.175	0.595833	2	10.5	1.97	NO_GRADE
HR136	LK638S	HH3135	HB-EZ-1	3.41667	69	10.905	0.35275	4	52.5	19.81	NO_GRADE
HR136	LK638S	HH3135	HB-EZ-2	4.08333	65.5	10.65	0.618417	3	38	12.69	NO_GRADE
HR136	LK638S	HH3135	HB-EZ-3	4.25	66.5	11.27	0.591	2	20	5.95	NO_GRADE
HR136	LK638S	HH3135	HB-EZ-4	4.83333	65.5	16.11	0.60325	2	12	3.41	NO_GRADE
HR136	LK638S	HH3135	HN-CS-1	3.16667	66	11.1963	0.606833	3	38.5	13.48	NO_GRADE
HR136	LK638S	HH3135	HN-CS-2	3	80.5	11.01	0.554917	4	40	12.12	NO_GRADE
HR136	LK638S	HH3135	HN-CS-3	3	69.5	11.445	0.60025	3	34	11.03	NO_GRADE
HR136	LK638S	HH3135	HN-CS-4	3.25	74.5	12.555	0.603083	3	18	5.21	NO_GRADE
HR136	LK638S	HH3135	HN-CS-5	4.16667	64.5	16.73	0.572333	2	14	4	NO_GRADE
HR136	LK638S	HH3135	HN-LS-1	3.33333	69.2	12.485	0.589167	2	16	3.48	NO_GRADE
HR136	LK638S	HH3135	HN-LS-4	3.58333	67	13.505	0.73475	2	7.5	1.9	NO_GRADE
HR136	LK638S	HH3135	SC-GH-1	3.97917	70	13.26	0.522167	2	18	5.2	NO_GRADE
HR136	LK638S	HH3135	SC-GH-2	6.75	66.75	12.825	0.576	2	22.5	5.66	NO_GRADE
HR136	LK638S	HH3135	SC-GH-3	5.02083	73	15.065	0.629167	2	15.5	4.1	3
HR137	LK638S	HH7503	AH-HF-1	3.125	64.3333	11.59	0.4575	2	25.5	7.09	NO_GRADE
HR137	LK638S	HH7503	AH-HF-2	3.58333	78	11.51	0.501167	2	24.5	7.02	NO_GRADE
HR137	LK638S	HH7503	AH-HF-3	3.45833	83	13.565	0.599	2	10.5	2.82	NO_GRADE
HR137	LK638S	HH7503	AH-HF-4	3.54167	77.5	15.455	0.562	2	7.5	2.12	NO_GRADE
HR137	LK638S	HH7503	HB-EZ-1	3.16667	69	11.105	0.32825	3	32.5	11.01	NO_GRADE
HR137	LK638S	HH7503	HB-EZ-2	3.75	72.5	11.45	0.5235	2	27	8.28	NO_GRADE
HR137	LK638S	HH7503	HB-EZ-3	4.97917	74.5	12.195	0.577917	2	21.5	5.3	NO_GRADE
HR137	LK638S	HH7503	HB-EZ-4	4.83333	71	15.945	0.5265	2	13	3.32	NO_GRADE
HR137	LK638S	HH7503	HN-CS-1	3.25	78	12.1	0.609917	2	24	8.76	NO_GRADE
HR137	LK638S	HH7503	HN-CS-2	3.25	82	12.0063	0.539417	2	26	8.51	NO_GRADE
HR137	LK638S	HH7503	HN-CS-3	3.5	69	11.735	0.507583	3	29	8.84	NO_GRADE
HR137	LK638S	HH7503	HN-CS-4	6	72.5	13.19	0.6249	2	17.5	5.45	NO_GRADE
HR137	LK638S	HH7503	HN-CS-5	4.41667	75	16.825	0.5125	2	9.5	2.91	NO_GRADE
HR137	LK638S	HH7503	HN-LS-1	3	57.2	13.78	0.579917	2	11.5	2.75	NO_GRADE
HR137	LK638S	HH7503	HN-LS-2	4.16667	71.5	14.19	0.584583	2	9.5	2.56	NO_GRADE
HR137	LK638S	HH7503	HN-LS-3	3	76.5	13.175	0.516	2	17	4.97	NO_GRADE
HR137	LK638S	HH7503	HN-LS-4	3.5	65.25	12.685	0.543417	2	29.5	9.1	NO_GRADE
HR137	LK638S	HH7503	SC-GH-1	3.83333	68.5	13.39	0.50925	2	19	5.97	NO_GRADE
HR137	LK638S	HH7503	SC-GH-2	5.16667	70	13.88	0.545333	2	17	5.33	NO_GRADE
HR137	LK638S	HH7503	SC-GH-3	5.1875	68.25	14.62	0.60525	2	5.5	1.84	3
HR138	LK638S	TS	AH-HF-1	3.5	63.5	10.345	0.47775	3	21.5	6.03	NO_GRADE
HR138	LK638S	TS	AH-HF-2	3.5	75	10.38	0.535167	3	27	8.46	NO_GRADE
HR138	LK638S	TS	AH-HF-3	3	77	12.89	0.62625	3	10.5	2.51	NO_GRADE
HR138	LK638S	TS	AH-HF-4	3.875	63	15.565	0.587917	2	9	1.47	NO_GRADE
HR138	LK638S	TS	HB-EZ-1	3	69	9.52	0.3445	3	46.5	16.96	NO_GRADE
HR138	LK638S	TS	HB-EZ-2	3.33333	67.5	9.915	0.5585	3	34	10.13	NO_GRADE
HR138	LK638S	TS	HB-EZ-3	3.33333	71	11.015	0.62175	2	21.5	5.57	NO_GRADE
HR138	LK638S	TS	HB-EZ-4	5.08333	68.5	15.73	0.55925	2	13	2.77	3
HR138	LK638S	TS	HN-CS-1	3.125	85	12.02	0.593167	2	22.5	6.61	NO_GRADE
HR138	LK638S	TS	HN-CS-2	3.375	87	10.63	0.627333	3	22.5	6.78	NO_GRADE
HR138	LK638S	TS	HN-CS-3	3.5	69.5	10.99	0.557417	4	30	7.57	NO_GRADE
HR138	LK638S	TS	HN-CS-4	3.66667	70	12.25	0.589417	2	15	3.77	NO_GRADE
HR138	LK638S	TS	HN-CS-5	4.66667	65.6667	17.295	0.550333	2	12.5	2.57	NO_GRADE
HR138	LK638S	TS	HN-LS-1	3.08333	55	12.36	0.623	2	8.5	2	NO_GRADE
HR138	LK638S	TS	HN-LS-2	3	56	11.765	0.5405	2	16.5	5.36	NO_GRADE
HR138	LK638S	TS	HN-LS-3	4	65	13.815	0.608583	2	6.5	1.83	NO_GRADE
HR138	LK638S	TS	HN-LS-4	3.08333	69.5	10.965	0.5655	2	26.5	7.96	NO_GRADE
HR138	LK638S	TS	SC-GH-1	4.66667	76	12.945	0.5705	2	16	4.96	NO_GRADE
HR138	LK638S	TS	SC-GH-2	4.91667	65.5	12.675	0.569417	2	25.5	5.54	NO_GRADE
HR138	LK638S	TS	SC-GH-3	4.5	67.4	14.71	0.623	2	14.5	3.48	NO_GRADE
HR141	LK638S	LKSM13H	AH-HF-1	4.95833	78.5	12.02	0.388667	2	19.5	5.55	NO_GRADE
HR141	LK638S	LKSM13H	AH-HF-2	5.5	77	12.18	0.431583	2	22.5	6.98	NO_GRADE
HR141	LK638S	LKSM13H	AH-HF-3	4.25	77.6667	13.36	0.62225	2	5	1.12	NO_GRADE
HR141	LK638S	LKSM13H	AH-HF-4	4.25	64.5	15.89	0.546833	2	4	0.96	NO_GRADE
HR141	LK638S	LKSM13H	HB-EZ-1	5.25	77	11.525	0.209417	2	28	8.28	NO_GRADE
HR141	LK638S	LKSM13H	HB-EZ-2	5.14583	70	10.73	0.50675	2	28.5	8.89	NO_GRADE
HR141	LK638S	LKSM13H	HB-EZ-3	5.20833	78	12.575	0.558	2	12.5	3.43	NO_GRADE
HR141	LK638S	LKSM13H	HB-EZ-4	5.10417	67.25	16.745	0.493167	2	6	1.62	3
HR141	LK638S	LKSM13H	HN-CS-1	5	77	12.2963	0.609583	2	26	8.77	NO_GRADE
HR141	LK638S	LKSM13H	HN-CS-2	5.625	79	12.5763	0.52825	2	19	5.63	NO_GRADE
HR141	LK638S	LKSM13H	HN-CS-3	4.41667	70.5	12.685	0.60575	2	20.5	6.78	NO_GRADE
HR141	LK638S	LKSM13H	HN-CS-4	5.91667	71.5	14.01	0.6083	2	11.5	4.39	3
HR141	LK638S	LKSM13H	HN-CS-5	5.625	60.6667	17.81	0.551167	2	9	2.65	3
HR141	LK638S	LKSM13H	HN-LS-1	4.58333	69.3333	12.755	0.53975	2	15.5	4.49	NO_GRADE
HR141	LK638S	LKSM13H	HN-LS-2	5.33333	65	14.58	0.535083	2	3	0.5	3
HR141	LK638S	LKSM13H	HN-LS-3	4.125	77	13.355	0.504583	2	13	3.95	NO_GRADE
HR141	LK638S	LKSM13H	HN-LS-4	4.64583	65	14.135	0.65875	2	8	2.27	NO_GRADE
HR141	LK638S	LKSM13H	SC-GH-1	5.16667	74.5	14.075	0.533333	2	17.5	4.32	3
HR141	LK638S	LKSM13H	SC-GH-2	4.91667	68.3333	14.285	0.549583	2	16.5	3.83	NO_GRADE
HR141	LK638S	LKSM13H	SC-GH-3	5.29167	63	15.62	0.601083	2	8	1.87	3
HR142	LK638S	HH6210	AH-HF-1	3	66.5	11.495	0.354833	3	28	7.47	NO_GRADE
HR142	LK638S	HH6210	AH-HF-2	6	75.6667	12.245	0.443	3	19	6.08	NO_GRADE
HR142	LK638S	HH6210	AH-HF-3	3	71.6667	13.585	0.583667	2	13	3.44	NO_GRADE
HR142	LK638S	HH6210	AH-HF-4	3.16667	73.2	15.91	0.540667	2	7	1.85	NO_GRADE
HR142	LK638S	HH6210	HB-EZ-1	3.5	66.5	11.025	0.318083	3	34	9.95	NO_GRADE
HR142	LK638S	HH6210	HB-EZ-2	3.58333	71.5	11.41	0.557	3	21.5	8.97	NO_GRADE
HR142	LK638S	HH6210	HB-EZ-3	4.33333	63	12.18	0.598167	2	14.5	3.94	NO_GRADE
HR142	LK638S	HH6210	HB-EZ-4	4.33333	68.5	16.33	0.528917	2	11	3.33	NO_GRADE
HR142	LK638S	HH6210	HN-CS-1	3.125	79.5	11.935	0.625833	3	24	6.34	NO_GRADE
HR142	LK638S	HH6210	HN-CS-2	3.16667	84.5	11.91	0.608833	3	15.5	4.24	NO_GRADE
HR142	LK638S	HH6210	HN-CS-3	3	71.5	11.855	0.5475	3	24	7.22	NO_GRADE
HR142	LK638S	HH6210	HN-CS-4	6.54167	73	13.285	0.5733	3	24	7.19	NO_GRADE
HR142	LK638S	HH6210	HN-CS-5	5.16667	65.6667	17.49	0.532083	2	12.5	3.24	3
HR142	LK638S	HH6210	HN-LS-1	3.33333	66.8	13.585	0.573	2	6	2.03	NO_GRADE
HR142	LK638S	HH6210	HN-LS-2	3.66667	71	12.92	0.5112	2	7.5	1.86	NO_GRADE
HR142	LK638S	HH6210	HN-LS-3	3	64.25	11.48	0.519667	2	25.5	8.67	NO_GRADE
HR142	LK638S	HH6210	HN-LS-4	3	71.5	12.13	0.538917	2	31	8.97	NO_GRADE
HR142	LK638S	HH6210	SC-GH-1	4.5	73	12.54	0.5205	2	15	4.88	NO_GRADE
HR142	LK638S	HH6210	SC-GH-2	3.5	74.4	13.505	0.503083	2	24.5	7.04	NO_GRADE
HR142	LK638S	HH6210	SC-GH-3	4.375	67	14.44	0.58875	2	7.5	1.25	NO_GRADE
HR143	LK638S	HH2646	AH-HF-1	4.5	58	12.14	0.318	2	19.5	6.53	NO_GRADE
HR143	LK638S	HH2646	AH-HF-2	4.52083	75	11.725	0.419917	2	19.5	6.7	NO_GRADE
HR143	LK638S	HH2646	AH-HF-3	3.83333	83.5	14.21	0.591833	2	7.5	1.58	NO_GRADE
HR143	LK638S	HH2646	AH-HF-4	5.33333	62	16.75	0.554833	1	4	0.71	3
HR143	LK638S	HH2646	HB-EZ-1	4.45833	69	11.295	0.398667	2	28.5	9.61	NO_GRADE
HR143	LK638S	HH2646	HB-EZ-2	4.83333	68.2	10.55	0.545083	3	18	6.04	NO_GRADE
HR143	LK638S	HH2646	HB-EZ-3	4.72917	72	13.085	0.5705	2	14.5	3.64	NO_GRADE
HR143	LK638S	HH2646	HB-EZ-4	5.66667	49.5	18.065	0.507167	2	11	2.95	NO_GRADE
HR143	LK638S	HH2646	HN-CS-1	5.54167	72.5	11.2763	0.58475	2	20	6.23	NO_GRADE
HR143	LK638S	HH2646	HN-CS-2	4.25	80.5	12.39	0.58375	2	17.5	6.33	NO_GRADE
HR143	LK638S	HH2646	HN-CS-3	5	71	11.41	0.536167	2	22.5	6.31	NO_GRADE
HR143	LK638S	HH2646	HN-CS-4	3.33333	74.5	13.945	0.5888	2	12.5	3.89	NO_GRADE
HR143	LK638S	HH2646	HN-CS-5	6.20833	71.5	18.46	0.488083	2	14	3.43	3
HR143	LK638S	HH2646	HN-LS-1	4.875	61.6667	13.985	0.563417	1	7	1.98	NO_GRADE
HR143	LK638S	HH2646	HN-LS-2	5.16667	68.8333	12.825	0.57125	2	13.5	4.35	NO_GRADE
HR143	LK638S	HH2646	HN-LS-3	4.33333	75	12.6	0.511583	2	23	7.49	NO_GRADE
HR143	LK638S	HH2646	HN-LS-4	4.14583	62	14.455	0.5694	2	9	3.79	NO_GRADE
HR143	LK638S	HH2646	SC-GH-1	6.625	67.5	15.185	0.522667	2	14	3.66	3
HR143	LK638S	HH2646	SC-GH-2	4.45833	65.8	13.895	0.543667	2	19.5	5.28	NO_GRADE
HR143	LK638S	HH2646	SC-GH-3	5.16667	64.5	16.34	0.592583	2	6	1.51	3
HR145	LK638S	HH3748	AH-HF-1	4.83333	63	12.85	0.464083	1	22.5	7.01	NO_GRADE
HR145	LK638S	HH3748	AH-HF-2	5.08333	75.3333	13.54	0.366417	2	15.5	4.43	3
HR145	LK638S	HH3748	AH-HF-3	3.5	84	14.67	0.616833	2	7	1.61	NO_GRADE
HR145	LK638S	HH3748	AH-HF-4	5.83333	65	17.745	0.507917	2	4	0.66	3
HR145	LK638S	HH3748	HB-EZ-1	4.875	75.25	11.39	0.2725	3	21	6.09	NO_GRADE
HR145	LK638S	HH3748	HB-EZ-2	5.33333	72	12.44	0.612333	2	20.5	6.54	NO_GRADE
HR145	LK638S	HH3748	HB-EZ-3	5.29167	66	13.905	0.61625	2	13	3.77	3
HR145	LK638S	HH3748	HB-EZ-4	5.58333	44.3333	17.99	0.526583	2	9.5	1.98	NO_GRADE
HR145	LK638S	HH3748	HN-CS-1	3.5	87.5	12.735	0.61325	3	33	10.43	NO_GRADE
HR145	LK638S	HH3748	HN-CS-2	3.5	83.5	13.13	0.64	2	12	3.28	NO_GRADE
HR145	LK638S	HH3748	HN-CS-3	5.33333	73	13.08	0.576917	2	17	5.74	NO_GRADE
HR145	LK638S	HH3748	HN-CS-4	4.41667	73.5	14.66	0.628917	2	10.5	3.82	NO_GRADE
HR145	LK638S	HH3748	HN-CS-5	5.16667	69	17.68	0.572667	2	8.5	2.05	3
HR145	LK638S	HH3748	HN-LS-1	4.29167	70.6	15.45	0.6455	2	7.5	1.93	NO_GRADE
HR145	LK638S	HH3748	HN-LS-2	4.5	73	14.21	0.5907	2	9.5	1.92	NO_GRADE
HR145	LK638S	HH3748	HN-LS-3	4	72	13.165	0.6325	2	20.5	5.54	NO_GRADE
HR145	LK638S	HH3748	HN-LS-4	3.75	74	12.815	0.60325	2	23	6.23	NO_GRADE
HR145	LK638S	HH3748	SC-GH-1	5.33333	76.5	14.8	0.527	2	18	4.71	3
HR145	LK638S	HH3748	SC-GH-2	4.54167	69.5	15.15	0.520417	2	16.5	4.88	NO_GRADE
HR145	LK638S	HH3748	SC-GH-3	5.875	56	15.28	0.592333	2	2	0.59	3
HR147	LK638S	HH8037	AH-HF-1	3.875	69.6	11.16	0.428083	3	31	9.24	NO_GRADE
HR147	LK638S	HH8037	AH-HF-2	3.375	73.5	10.55	0.42525	2	24.5	8.19	NO_GRADE
HR147	LK638S	HH8037	AH-HF-3	3.41667	72	12.885	0.565833	2	20	6.57	NO_GRADE
HR147	LK638S	HH8037	AH-HF-4	3.5	80.6667	14.965	0.585333	2	10.5	2.91	NO_GRADE
HR147	LK638S	HH8037	HB-EZ-1	3.66667	69.5	10.625	0.170667	3	46.5	16.61	NO_GRADE
HR147	LK638S	HH8037	HB-EZ-2	4.16667	62.5	11.125	0.55675	3	28	9.01	NO_GRADE
HR147	LK638S	HH8037	HB-EZ-3	4.04167	64.3333	11.735	0.51775	2	16.5	5.3	NO_GRADE
HR147	LK638S	HH8037	HB-EZ-4	4.83333	67.5	15.72	0.576083	2	20	5.31	NO_GRADE
HR147	LK638S	HH8037	HN-CS-1	3.91667	73.75	11.2963	0.582833	2	34	11.46	NO_GRADE
HR147	LK638S	HH8037	HN-CS-2	3	80.3333	11.48	0.691154	3	40	14.22	NO_GRADE
HR147	LK638S	HH8037	HN-CS-3	3	80.6	12.585	0.662167	2	18.5	5.71	NO_GRADE
HR147	LK638S	HH8037	HN-CS-4	3.54167	66.5	12.63	0.5993	3	23.5	6.45	NO_GRADE
HR147	LK638S	HH8037	HN-CS-5	3.29167	75.3333	15.89	0.54525	2	17.5	5.15	NO_GRADE
HR147	LK638S	HH8037	HN-LS-1	3.8125	67.2857	12.22	0.566667	2	30	9.88	NO_GRADE
HR147	LK638S	HH8037	HN-LS-2	3.79167	77.5	12.995	0.59525	2	11.5	2.69	NO_GRADE
HR147	LK638S	HH8037	HN-LS-3	4.625	58	13.925	0.600833	2	10.5	2.56	NO_GRADE
HR147	LK638S	HH8037	HN-LS-4	3	77	11.375	0.517417	2	26.5	7.98	NO_GRADE
HR147	LK638S	HH8037	SC-GH-1	3.625	69.5	12.895	0.474833	2	25.5	7.33	NO_GRADE
HR147	LK638S	HH8037	SC-GH-2	4.47917	71.5	13.845	0.497917	2	24	6.06	NO_GRADE
HR147	LK638S	HH8037	SC-GH-3	4.58333	64.5	14.95	0.59275	2	20	5.68	NO_GRADE
HR148	LK638S	HH5106	AH-HF-1	3	73	11.19	0.409333	2	29.5	7.68	NO_GRADE
HR148	LK638S	HH5106	AH-HF-2	3.83333	71.5	11.38	0.370583	3	30	8.87	NO_GRADE
HR148	LK638S	HH5106	AH-HF-3	3	77.75	12.96	0.506417	2	12	3	NO_GRADE
HR148	LK638S	HH5106	AH-HF-4	3.33333	76	15.84	0.519167	2	9.5	2.28	NO_GRADE
HR148	LK638S	HH5106	HB-EZ-1	3.5	69.5	10.79	0.3125	3	41	14.25	NO_GRADE
HR148	LK638S	HH5106	HB-EZ-2	3.33333	65	11.06	0.5155	2	33.5	10.45	NO_GRADE
HR148	LK638S	HH5106	HB-EZ-3	4.66667	83	12.265	0.534583	2	17	4.84	NO_GRADE
HR148	LK638S	HH5106	HB-EZ-4	4.41667	73.25	16.145	0.50525	2	12.5	3.32	NO_GRADE
HR148	LK638S	HH5106	HN-CS-1	3.375	82.125	12.355	0.52325	3	30.5	10.89	NO_GRADE
HR148	LK638S	HH5106	HN-CS-2	3	80	11.96	0.406935	2	31.5	8.21	NO_GRADE
HR148	LK638S	HH5106	HN-CS-3	3	81.25	12.265	0.56625	2	18.5	5.41	NO_GRADE
HR148	LK638S	HH5106	HN-CS-4	3.08333	73.5	13.26	0.515083	2	18.5	4.7	NO_GRADE
HR148	LK638S	HH5106	HN-CS-5	4.16667	75	16.17	0.512667	2	9	2.2	NO_GRADE
HR148	LK638S	HH5106	HN-LS-1	4.04167	66	13.27	0.524333	2	12	3.81	NO_GRADE
HR148	LK638S	HH5106	HN-LS-2	3.6875	70	14.695	0.53025	2	13.5	3.37	NO_GRADE
HR148	LK638S	HH5106	HN-LS-3	3.25	67.5	13.255	0.532583	2	26.5	8.01	NO_GRADE
HR148	LK638S	HH5106	HN-LS-4	3	79.5	12.24	0.508583	2	21.5	5.58	NO_GRADE
HR148	LK638S	HH5106	SC-GH-1	4	78.25	13.315	0.489833	2	21.5	6.61	NO_GRADE
HR148	LK638S	HH5106	SC-GH-2	3.66667	72	13.945	0.495083	2	19.5	6.55	NO_GRADE
HR148	LK638S	HH5106	SC-GH-3	4.625	67.8333	15.025	0.594083	2	6	2.11	NO_GRADE
HR149	LK638S	HH8700	AH-HF-1	4.16667	66.3333	11.405	0.27225	2	21	7.25	NO_GRADE
HR149	LK638S	HH8700	AH-HF-2	4.08333	76	11.875	0.44025	3	36	12.52	NO_GRADE
HR149	LK638S	HH8700	AH-HF-3	4.39583	78.5	13.005	0.641	2	14	3.39	NO_GRADE
HR149	LK638S	HH8700	AH-HF-4	5.25	62.4	17.22	0.58375	2	8	1.76	3
HR149	LK638S	HH8700	HB-EZ-1	4.3125	73	10.015	0.337583	3	43	17.32	NO_GRADE
HR149	LK638S	HH8700	HB-EZ-2	5.16667	67.25	11.03	0.58825	3	36	14.28	NO_GRADE
HR149	LK638S	HH8700	HB-EZ-3	4.89583	68	11.685	0.569333	2	24	8.59	NO_GRADE
HR149	LK638S	HH8700	HB-EZ-4	5.125	64	16.02	0.625	2	19.5	4.69	3
HR149	LK638S	HH8700	HN-CS-1	4.58333	81	12.385	0.589583	3	38	14.21	NO_GRADE
HR149	LK638S	HH8700	HN-CS-2	3	79	12.59	0.638667	2	28	7.81	NO_GRADE
HR149	LK638S	HH8700	HN-CS-3	4	71.3333	11.085	0.5525	3	26.5	10.24	NO_GRADE
HR149	LK638S	HH8700	HN-CS-4	4.45833	61.5	12.97	0.6058	3	26	10.26	NO_GRADE
HR149	LK638S	HH8700	HN-CS-5	4.79167	70	16.415	0.571167	2	13	3.98	NO_GRADE
HR149	LK638S	HH8700	HN-LS-1	4.16667	74.5	12.835	0.611333	2	22	6.47	NO_GRADE
HR149	LK638S	HH8700	HN-LS-2	4.75	64.5	13.76	0.631333	1	11.5	2.83	NO_GRADE
HR149	LK638S	HH8700	HN-LS-3	4.08333	51.5	13.895	0.631667	1	12	3.03	NO_GRADE
HR149	LK638S	HH8700	HN-LS-4	5.5	75	11.665	0.5635	2	22	6.81	NO_GRADE
HR149	LK638S	HH8700	SC-GH-1	4.79167	71	13.475	0.573333	2	25	6.35	NO_GRADE
HR149	LK638S	HH8700	SC-GH-2	7	64	13.2	0.536167	1	19.5	5.51	NO_GRADE
HR149	LK638S	HH8700	SC-GH-3	5.04167	63.5	15.88	0.603583	2	6.5	1.64	3
HR15	HX302S	HH8549	AH-HF-1	5.91667	67	13.25	0.235917	2	13	4.09	3
HR15	HX302S	HH8549	AH-HF-2	6	71.3333	14.45	0.20725	2	11	4.66	3
HR15	HX302S	HH8549	AH-HF-3	6	77.5	14.5	0.395917	2	9.5	2.35	2
HR15	HX302S	HH8549	AH-HF-4	7	61.75	16.21	0.572417	2	5	0.87	2
HR15	HX302S	HH8549	HB-EZ-1	5.79167	68.5	13.625	0.34575	2	13	4.3	3
HR15	HX302S	HH8549	HB-EZ-3	6.16667	69.75	13.38	0.519917	2	11	2.93	2
HR15	HX302S	HH8549	HB-EZ-4	6.66667	58.5	16.595	0.539667	2	1.5	0.37	3
HR15	HX302S	HH8549	HN-CS-1	6.20833	73.5	14.545	0.601333	2	8	2.02	2
HR15	HX302S	HH8549	HN-CS-2	6	90	14.1	0.6375	2	9	2.91	2
HR15	HX302S	HH8549	HN-CS-3	6	80.5	14.545	0.613333	2	10.5	2.82	2
HR15	HX302S	HH8549	HN-CS-4	6	67.5	15.01	0.5591	2	15.5	4.81	3
HR15	HX302S	HH8549	HN-CS-5	6.66667	46.3333	18.2	0.508833	2	7	1.57	NO_GRADE
HR15	HX302S	HH8549	HN-LS-1	6.08333	50	15.11	0.59875	2	3	0.8	3
HR15	HX302S	HH8549	HN-LS-2	6.91667	49	16.635	0.52575	1	4	1.36	NO_GRADE
HR15	HX302S	HH8549	HN-LS-3	6	64.3333	14.57	0.50725	2	13.5	4.49	3
HR15	HX302S	HH8549	HN-LS-4	6	65.3333	14.85	0.527417	2	14	4.43	3
HR15	HX302S	HH8549	SC-GH-1	6.95833	54.5	15.445	0.501	2	9	2.81	3
HR15	HX302S	HH8549	SC-GH-2	6.5	61	15.655	0.528083	2	11.5	3.78	3
HR15	HX302S	HH8549	SC-GH-3	6.66667	63.5	15.705	0.593	2	10	2.36	2
HR150	LK638S	R1206	AH-HF-1	5	72.6667	11.405	0.290083	2	22	6.41	NO_GRADE
HR150	LK638S	R1206	AH-HF-2	5.83333	73.6667	11.615	0.492667	3	34.5	9.19	NO_GRADE
HR150	LK638S	R1206	AH-HF-3	4.22917	81	12.96	0.61225	2	12.5	3.6	NO_GRADE
HR150	LK638S	R1206	AH-HF-4	4.41667	67.1667	15.165	0.578333	2	6.5	1.91	NO_GRADE
HR150	LK638S	R1206	HB-EZ-1	5.16667	69.5	11.31	0.319083	3	31	10.38	NO_GRADE
HR150	LK638S	R1206	HB-EZ-2	4.30556	62.5	11.06	0.58625	2	24.5	8.09	NO_GRADE
HR150	LK638S	R1206	HB-EZ-3	4.4375	70.25	12.045	0.62875	2	17.5	5.09	NO_GRADE
HR150	LK638S	R1206	HB-EZ-4	5.75	61.5	16.565	0.587917	2	13	3.53	3
HR150	LK638S	R1206	HN-CS-1	4.5	76.5	12.21	0.657917	2	25	8.43	NO_GRADE
HR150	LK638S	R1206	HN-CS-2	5.66667	83.75	11.965	0.567833	2	30	10.18	NO_GRADE
HR150	LK638S	R1206	HN-CS-3	4.91667	84	12.475	0.680167	2	14	3.83	NO_GRADE
HR150	LK638S	R1206	HN-CS-4	5.16667	65.5	13.25	0.659	2	14.5	5.12	NO_GRADE
HR150	LK638S	R1206	HN-CS-5	5	67	17.2	0.564833	2	7	1.91	3
HR150	LK638S	R1206	HN-LS-1	4.125	62.2857	13.495	0.632167	1	7	2.34	NO_GRADE
HR150	LK638S	R1206	HN-LS-4	5.25	61.5	11.895	0.608667	2	23.5	8.4	NO_GRADE
HR150	LK638S	R1206	SC-GH-1	5.58333	63	13.465	0.567667	2	16	5.67	NO_GRADE
HR150	LK638S	R1206	SC-GH-2	6	74.5	13.365	0.505417	2	22.5	5.97	NO_GRADE
HR150	LK638S	R1206	SC-GH-3	5.625	59.25	14.8	0.642917	2	10.5	2.17	3
HR151	LK638S	R1212	AH-HF-1	4.79167	79.5	11.89	0.323417	2	17	4.66	NO_GRADE
HR151	LK638S	R1212	AH-HF-2	4.83333	85.5	12.975	0.499333	2	21.5	5.76	NO_GRADE
HR151	LK638S	R1212	AH-HF-3	4.5	79	14.28	0.632083	2	8.5	1.68	NO_GRADE
HR151	LK638S	R1212	AH-HF-4	5.16667	71	17.03	0.53675	2	4	1.11	3
HR151	LK638S	R1212	HB-EZ-1	4.20833	79	11.32	0.304167	3	28.5	9.87	NO_GRADE
HR151	LK638S	R1212	HB-EZ-2	4.875	71.5	11.225	0.615333	2	20	6.18	NO_GRADE
HR151	LK638S	R1212	HB-EZ-3	5.25	75.8	13.305	0.633	2	11	2.86	3
HR151	LK638S	R1212	HB-EZ-4	5.66667	58.25	17.16	0.570417	2	9	1.9	3
HR151	LK638S	R1212	HN-CS-1	4.91667	80	12.43	0.628833	2	22	5.6	NO_GRADE
HR151	LK638S	R1212	HN-CS-2	5.4375	76.5	12.05	0.632333	2	15.5	4.64	NO_GRADE
HR151	LK638S	R1212	HN-CS-3	4.875	70	13.115	0.59175	3	21.5	6.51	NO_GRADE
HR151	LK638S	R1212	HN-CS-4	4.83333	69	14.585	0.603417	2	11.5	2.86	NO_GRADE
HR151	LK638S	R1212	HN-CS-5	6	72	18.035	0.576583	2	10	2.81	2
HR151	LK638S	R1212	HN-LS-1	5.27083	75	14.4	0.635083	2	9.5	2.53	3
HR151	LK638S	R1212	HN-LS-2	3.91667	75.5	13.2	0.6095	2	15.5	4.78	NO_GRADE
HR151	LK638S	R1212	HN-LS-3	5.08333	62	15.365	0.592083	2	5	1.38	3
HR151	LK638S	R1212	HN-LS-4	5.16667	69	12.575	0.624667	3	21.5	5.86	NO_GRADE
HR151	LK638S	R1212	SC-GH-1	5.33333	78	14.325	0.5895	2	17.5	4.59	3
HR151	LK638S	R1212	SC-GH-2	5.54167	76.5	15.06	0.5035	2	17	4.32	3
HR151	LK638S	R1212	SC-GH-3	5.08333	59.75	16.06	0.63875	2	3	0.65	3
HR152	LK638S	R1377	AH-HF-1	4.77083	65	12.105	0.287833	2	23.5	7.72	NO_GRADE
HR152	LK638S	R1377	AH-HF-2	5.125	81	13.2	0.379333	2	26.5	9.9	NO_GRADE
HR152	LK638S	R1377	AH-HF-3	4.5625	69.5	14.655	0.581583	2	11.5	2.56	NO_GRADE
HR152	LK638S	R1377	AH-HF-4	5.3125	62.5	17.16	0.518833	2	3	0.51	3
HR152	LK638S	R1377	HB-EZ-1	5.25	75	10.9	0.19825	3	33.5	12.71	NO_GRADE
HR152	LK638S	R1377	HB-EZ-2	4.54167	65	11.135	0.612667	3	28.5	9.79	NO_GRADE
HR152	LK638S	R1377	HB-EZ-3	5.5	60.5	11.28	0.606583	2	16	5.02	NO_GRADE
HR152	LK638S	R1377	HB-EZ-4	6.04167	50	17.65	0.58675	2	5.5	1.48	3
HR152	LK638S	R1377	HN-CS-1	5.23611	73.75	11.3263	0.636167	3	35	13.33	NO_GRADE
HR152	LK638S	R1377	HN-CS-2	4.93056	73.5	12.54	0.632583	2	21.5	7.33	NO_GRADE
HR152	LK638S	R1377	HN-CS-3	4.625	70.5	13.325	0.592333	3	20.5	6.08	NO_GRADE
HR152	LK638S	R1377	HN-CS-4	4.75	66.5	15.27	0.621417	2	13.5	3.71	NO_GRADE
HR152	LK638S	R1377	HN-CS-5	6.66667	51	18.07	0.60075	2	11.5	3.18	3
HR152	LK638S	R1377	HN-LS-1	4.83333	76.5	12.025	0.565417	2	24.5	7.67	NO_GRADE
HR152	LK638S	R1377	HN-LS-2	4.83333	62.5	13.065	0.57575	2	16.5	4.45	NO_GRADE
HR152	LK638S	R1377	HN-LS-3	5.04167	64	14.76	0.6491	1	10	2.72	3
HR152	LK638S	R1377	HN-LS-4	4.9375	61	15.2	0.638333	2	4.5	1.22	NO_GRADE
HR152	LK638S	R1377	SC-GH-1	4.9375	70	13.79	0.52725	2	17	5.41	NO_GRADE
HR152	LK638S	R1377	SC-GH-2	5.58333	69.2	14.43	0.53125	2	13	3.74	3
HR152	LK638S	R1377	SC-GH-3	5.375	67.25	15.03	0.608667	2	9	1.97	3
HR153	LK638S	R1988	AH-HF-1	3	69	10.335	0.357083	4	42	15.02	NO_GRADE
HR153	LK638S	R1988	AH-HF-2	3	82.5	10.735	0.440667	4	50.5	18.65	NO_GRADE
HR153	LK638S	R1988	AH-HF-3	3.08333	82.6667	12.965	0.623667	3	16.5	4.33	NO_GRADE
HR153	LK638S	R1988	AH-HF-4	3.25	71.2	15.565	0.609167	2	8	1.88	NO_GRADE
HR153	LK638S	R1988	HB-EZ-1	3.27083	70.3333	9.88	0.3845	4	61.5	22.75	NO_GRADE
HR153	LK638S	R1988	HB-EZ-2	3.5	70.75	10.32	0.54725	3	47	15.9	NO_GRADE
HR153	LK638S	R1988	HB-EZ-3	3.66667	72.5	12	0.60525	3	24.5	7.35	NO_GRADE
HR153	LK638S	R1988	HB-EZ-4	4.83333	71.6667	17.085	0.58825	2	14.5	4.18	NO_GRADE
HR153	LK638S	R1988	HN-CS-1	3	77	11.34	0.616667	3	44	15.59	NO_GRADE
HR153	LK638S	R1988	HN-CS-2	3	78.5	11.65	0.536917	4	51.5	18.56	NO_GRADE
HR153	LK638S	R1988	HN-CS-3	3	83.1667	12.25	0.627917	2	29.5	9.83	NO_GRADE
HR153	LK638S	R1988	HN-CS-4	3	73	13.35	0.6328	3	24	7.7	NO_GRADE
HR153	LK638S	R1988	HN-CS-5	3.70833	76.5	17.215	0.532917	2	16.5	3.96	NO_GRADE
HR153	LK638S	R1988	HN-LS-1	3.16667	80	11.195	0.5205	3	34.5	10.04	NO_GRADE
HR153	LK638S	R1988	HN-LS-2	3	79	12.825	0.589167	2	25	7.23	NO_GRADE
HR153	LK638S	R1988	HN-LS-3	3.70833	70.5	13.95	0.628583	2	14	3.65	NO_GRADE
HR153	LK638S	R1988	HN-LS-4	3	68.5	12.465	0.6245	2	17.5	4.36	NO_GRADE
HR153	LK638S	R1988	SC-GH-1	4.5	72	13.51	0.55	2	26.5	7.6	NO_GRADE
HR153	LK638S	R1988	SC-GH-2	3.16667	64.6667	13.605	0.573667	3	29.5	9.33	NO_GRADE
HR153	LK638S	R1988	SC-GH-3	4.58333	65.5	14.46	0.610583	2	10	2.47	NO_GRADE
HR154	LK638S	WSSM534	AH-HF-1	4.58333	72	12.265	0.407083	2	20.5	7.38	NO_GRADE
HR154	LK638S	WSSM534	AH-HF-2	4.54167	66.5	12.515	0.518167	2	28.5	6.6	NO_GRADE
HR154	LK638S	WSSM534	AH-HF-3	5.625	71	14.825	0.627083	2	11	2.45	3
HR154	LK638S	WSSM534	AH-HF-4	4.83333	60.4	16.2	0.6085	2	6.5	1.51	NO_GRADE
HR154	LK638S	WSSM534	HB-EZ-1	4.54167	64	11.63	0.445917	3	35	11.05	NO_GRADE
HR154	LK638S	WSSM534	HB-EZ-2	4.91667	58.5	13.06	0.598	2	20.5	6.66	NO_GRADE
HR154	LK638S	WSSM534	HB-EZ-3	4.97917	65.75	12.465	0.611	2	15	4.2	NO_GRADE
HR154	LK638S	WSSM534	HB-EZ-4	5.91667	61	16.785	0.554417	2	9.5	2.69	3
HR154	LK638S	WSSM534	HN-CS-1	4.08333	78	11.82	0.67025	3	33.5	10.95	NO_GRADE
HR154	LK638S	WSSM534	HN-CS-2	5.54167	78	13.31	0.666417	2	16	4.94	3
HR154	LK638S	WSSM534	HN-CS-3	4.52083	87	13.325	0.683083	2	11	3.36	NO_GRADE
HR154	LK638S	WSSM534	HN-CS-4	6.08333	71.75	14.195	0.6435	2	7	1.98	2
HR154	LK638S	WSSM534	HN-CS-5	5.75	57.5	18.21	0.578167	2	11.5	2.61	3
HR154	LK638S	WSSM534	HN-LS-1	4.91667	69.3333	13.305	0.58075	2	29.5	7.86	NO_GRADE
HR154	LK638S	WSSM534	HN-LS-2	4.35417	73	13.4	0.629	2	15.5	4.02	NO_GRADE
HR154	LK638S	WSSM534	HN-LS-3	4.5	73.5	14.175	0.6789	2	7.5	1.76	NO_GRADE
HR154	LK638S	WSSM534	HN-LS-4	5.27083	56.6	15.495	0.61175	1	8	2.28	3
HR154	LK638S	WSSM534	SC-GH-1	5.79167	58.5714	14.69	0.586	2	19	5.08	NO_GRADE
HR154	LK638S	WSSM534	SC-GH-2	5.08333	69.5	13.9	0.581083	2	15.5	3.93	3
HR155	LK638S	HZ	AH-HF-1	3	67	11.425	0.297083	3	33	9.63	NO_GRADE
HR155	LK638S	HZ	AH-HF-2	3	66	10.78	0.455583	3	24.5	9.09	NO_GRADE
HR155	LK638S	HZ	AH-HF-3	3	68.3333	12.885	0.617833	2	12	2.89	NO_GRADE
HR155	LK638S	HZ	AH-HF-4	4.5	70	15.605	0.590417	2	6	1.17	NO_GRADE
HR155	LK638S	HZ	HB-EZ-1	3.125	66	10.955	0.373583	3	34	11.94	NO_GRADE
HR155	LK638S	HZ	HB-EZ-2	3	66.6667	10.215	0.586583	3	35.5	12.14	NO_GRADE
HR155	LK638S	HZ	HB-EZ-3	3.66667	70	11.29	0.58025	2	15.5	3.73	NO_GRADE
HR155	LK638S	HZ	HB-EZ-4	4.75	62	16.215	0.6015	2	11	3.16	NO_GRADE
HR155	LK638S	HZ	HN-CS-1	3	82	11.785	0.58525	3	39.5	15.38	NO_GRADE
HR155	LK638S	HZ	HN-CS-2	3	76	11.56	0.632667	2	20.5	6.85	NO_GRADE
HR155	LK638S	HZ	HN-CS-3	3.16667	75.5	12.355	0.655083	2	11	2.78	NO_GRADE
HR155	LK638S	HZ	HN-CS-4	3.41667	72	13.15	0.626417	3	17.5	4.55	NO_GRADE
HR155	LK638S	HZ	HN-CS-5	3.25	73	16.355	0.589	2	10	2.95	NO_GRADE
HR155	LK638S	HZ	HN-LS-1	3	64.8	14.205	0.652333	2	13.5	4.32	NO_GRADE
HR155	LK638S	HZ	HN-LS-2	3	53.6	12.82	0.599083	2	14	4.09	NO_GRADE
HR155	LK638S	HZ	HN-LS-3	3.91667	64.5	13.01	0.58725	1	20	5.96	NO_GRADE
HR155	LK638S	HZ	HN-LS-4	3	73	11.86	0.575167	3	31	10.03	NO_GRADE
HR155	LK638S	HZ	SC-GH-1	4.33333	70.8333	13.075	0.591917	2	8.5	3	NO_GRADE
HR155	LK638S	HZ	SC-GH-2	3	74	13.26	0.590833	2	26	8.73	NO_GRADE
HR155	LK638S	HZ	SC-GH-3	4.75	74	15.235	0.640167	2	5.5	1.56	NO_GRADE
HR158	ZXS	HH3135	AH-HF-1	6.08333	64.25	11.935	0.484167	2	27.5	8.56	NO_GRADE
HR158	ZXS	HH3135	AH-HF-2	6.22917	60.5	12.535	0.357583	2	17.5	5.28	NO_GRADE
HR158	ZXS	HH3135	AH-HF-3	5.1875	74.75	13.55	0.43075	2	21.5	6.26	NO_GRADE
HR158	ZXS	HH3135	AH-HF-4	4.41667	67.8	14.19	0.50325	2	11	2.54	NO_GRADE
HR158	ZXS	HH3135	HB-EZ-1	5.41667	71	10.87	0.360667	2	25	8.53	NO_GRADE
HR158	ZXS	HH3135	HB-EZ-2	5.45833	69	10.31	0.50825	3	37.5	12.71	NO_GRADE
HR158	ZXS	HH3135	HB-EZ-3	4.625	62.5	10.88	0.546667	2	25.5	8.28	NO_GRADE
HR158	ZXS	HH3135	HB-EZ-4	6.4375	59	14.76	0.469083	2	14	4.12	3
HR158	ZXS	HH3135	HN-CS-1	4.70833	80	12.67	0.58625	2	22.5	7.2	NO_GRADE
HR158	ZXS	HH3135	HN-CS-2	5.54167	90	12.085	0.589417	2	20	5.76	NO_GRADE
HR158	ZXS	HH3135	HN-CS-3	6	77.5	12.1	0.584917	2	14	3.96	NO_GRADE
HR158	ZXS	HH3135	HN-CS-4	5.91667	69.6667	12.64	0.5433	2	21.5	7.24	NO_GRADE
HR158	ZXS	HH3135	HN-CS-5	6.58333	62	16.795	0.461583	2	12.5	3.37	3
HR158	ZXS	HH3135	HN-LS-1	5.375	58.8	14.185	0.528167	1	6.5	1.45	3
HR158	ZXS	HH3135	HN-LS-2	5.3125	58.5	14.485	0.4067	2	7	1.7	3
HR158	ZXS	HH3135	HN-LS-3	5	62	13.24	0.48025	2	18	5.65	NO_GRADE
HR158	ZXS	HH3135	HN-LS-4	4.83333	68.25	12.415	0.46675	2	22	6.9	NO_GRADE
HR158	ZXS	HH3135	SC-GH-1	5.16667	58	14.03	0.54775	2	13.5	4.3	3
HR158	ZXS	HH3135	SC-GH-2	6.54167	60.5	13.54	0.525917	2	14	3.75	3
HR158	ZXS	HH3135	SC-GH-3	4.83333	66.5	13.295	0.596	2	19	6.29	NO_GRADE
HR159	ZXS	HH8612	AH-HF-1	4.95833	71	11.7	0.447833	2	19.5	5.89	NO_GRADE
HR159	ZXS	HH8612	AH-HF-2	4	72	11.485	0.303167	2	25.5	6.4	NO_GRADE
HR159	ZXS	HH8612	AH-HF-3	4.97917	81	12.335	0.368	2	28.5	7.46	NO_GRADE
HR159	ZXS	HH8612	AH-HF-4	5.66667	77.5	13.765	0.478417	1	18.5	5.19	NO_GRADE
HR159	ZXS	HH8612	HB-EZ-1	4.25	66.5	11.125	0.296583	2	17	5.63	NO_GRADE
HR159	ZXS	HH8612	HB-EZ-2	4.5	75.5	10.975	0.378833	2	35	12.96	NO_GRADE
HR159	ZXS	HH8612	HB-EZ-3	5.20833	71	10.88	0.514333	2	24.5	8.49	NO_GRADE
HR159	ZXS	HH8612	HB-EZ-4	5.85417	57.1429	16.835	0.608833	2	15	4.2	3
HR159	ZXS	HH8612	HN-CS-1	4.63889	81.75	12.65	0.596667	2	14.5	4.38	NO_GRADE
HR159	ZXS	HH8612	HN-CS-2	4.10417	79	12.555	0.533667	2	17.5	5.57	NO_GRADE
HR159	ZXS	HH8612	HN-CS-3	4.60417	80	12.12	0.532083	1	25.5	10.01	NO_GRADE
HR159	ZXS	HH8612	HN-CS-4	5.91667	66.5	12.305	0.517917	2	22	7.02	NO_GRADE
HR159	ZXS	HH8612	HN-CS-5	5.83333	58.5	16.46	0.47375	2	16.5	4.28	3
HR159	ZXS	HH8612	HN-LS-1	4.35417	62	13.11	0.575444	2	13	2.54	NO_GRADE
HR159	ZXS	HH8612	HN-LS-2	5.83333	69	12.785	0.456833	2	23.5	6.34	NO_GRADE
HR159	ZXS	HH8612	HN-LS-3	5.125	51	14.875	0.468667	2	8	1.63	3
HR159	ZXS	HH8612	HN-LS-4	4.875	63	12.415	0.506667	2	22.5	7.36	NO_GRADE
HR159	ZXS	HH8612	SC-GH-1	5.375	62	13.96	0.512917	1	16	5.61	NO_GRADE
HR159	ZXS	HH8612	SC-GH-2	5.54167	55.5	14.415	0.507167	2	15.5	5.2	NO_GRADE
HR159	ZXS	HH8612	SC-GH-3	5.1875	57.25	13.275	0.548667	2	21.5	6.9	NO_GRADE
HR16	HX302S	YZ	AH-HF-1	6	67.3333	14.075	0.33325	2	13.5	4.61	3
HR16	HX302S	YZ	AH-HF-2	5.79167	79.5	13.625	0.307167	2	10.5	2.72	3
HR16	HX302S	YZ	AH-HF-3	6	71.3333	15.03	0.513167	1	5.5	1.21	2
HR16	HX302S	YZ	AH-HF-4	6.41667	62.5	16.575	0.586583	1	3.5	0.96	1
HR16	HX302S	YZ	HB-EZ-1	5.625	68.5	13.325	0.405917	1	9.5	2.44	3
HR16	HX302S	YZ	HB-EZ-2	5.875	67.25	12.47	0.56025	1	16	5.36	NO_GRADE
HR16	HX302S	YZ	HB-EZ-3	5.95833	70.5	13.795	0.567583	2	15	3.99	3
HR16	HX302S	YZ	HB-EZ-4	6.875	41.5	17.525	0.522167	1	5.5	1.19	NO_GRADE
HR16	HX302S	YZ	HN-CS-1	6.04167	83	14.135	0.623833	2	11.5	2.98	2
HR16	HX302S	YZ	HN-CS-2	6	72.2	13.8263	0.599833	2	14.5	4.2	3
HR16	HX302S	YZ	HN-CS-3	6	87	14.93	0.6155	2	11.5	3.33	3
HR16	HX302S	YZ	HN-CS-4	6	64.3333	14.905	0.563583	2	12	3.89	3
HR16	HX302S	YZ	HN-CS-5	4.875	69.5	17.52	0.525583	2	11	3.32	NO_GRADE
HR16	HX302S	YZ	HN-LS-1	6.70833	47	16.345	0.50425	2	10.5	2.44	NO_GRADE
HR16	HX302S	YZ	HN-LS-2	6.08333	46.5	15.41	0.5385	1	8	2.38	NO_GRADE
HR16	HX302S	YZ	HN-LS-3	6	67	15.075	0.535333	2	8.5	2.1	2
HR16	HX302S	YZ	HN-LS-4	5.91667	75.6667	14.55	0.494583	2	11.5	3.41	3
HR16	HX302S	YZ	SC-GH-1	6.875	65	15.47	0.478833	2	17	5.07	NO_GRADE
HR16	HX302S	YZ	SC-GH-2	6.70833	55.75	16.055	0.527333	2	12	3.69	3
HR16	HX302S	YZ	SC-GH-3	6.91667	58.25	15.91	0.59925	2	10.5	2.42	3
HR160	ZXS	HH7810	AH-HF-1	4.625	62	10.575	0.323417	2	41	16.69	NO_GRADE
HR160	ZXS	HH7810	AH-HF-2	4	66	10.39	0.158083	1	34.5	16.88	NO_GRADE
HR160	ZXS	HH7810	AH-HF-3	4.5	75.3333	11.675	0.304167	2	24.5	6.28	NO_GRADE
HR160	ZXS	HH7810	AH-HF-4	3.70833	71.5	15.515	0.5375	2	9	2.07	NO_GRADE
HR160	ZXS	HH7810	HB-EZ-1	5.375	69	11.125	0.306333	2	18.5	6.58	NO_GRADE
HR160	ZXS	HH7810	HB-EZ-2	4.08333	61.25	9.68	0.3905	3	52	20.49	NO_GRADE
HR160	ZXS	HH7810	HB-EZ-3	4.85417	69.3333	10.295	0.429333	2	47	14.19	NO_GRADE
HR160	ZXS	HH7810	HB-EZ-4	5.20833	61	16.12	0.5075	2	9	2.22	3
HR160	ZXS	HH7810	HN-CS-1	5.16667	86.5	11.875	0.5355	2	21.5	7.77	NO_GRADE
HR160	ZXS	HH7810	HN-CS-2	5.58333	81	11.49	0.460083	2	30.5	10.82	NO_GRADE
HR160	ZXS	HH7810	HN-CS-3	5.27778	77.7143	11.1	0.4175	2	28.5	10.11	NO_GRADE
HR160	ZXS	HH7810	HN-CS-4	4.54167	67.3333	12.49	0.4888	4	27	10.98	NO_GRADE
HR160	ZXS	HH7810	HN-CS-5	5.08333	68.6667	17.115	0.485583	2	11.5	2.2	3
HR160	ZXS	HH7810	HN-LS-1	4.8125	54.125	14.485	0.4821	1	12.5	4.95	NO_GRADE
HR160	ZXS	HH7810	HN-LS-2	4.5	70	11.985	0.43425	2	18.5	5.54	NO_GRADE
HR160	ZXS	HH7810	HN-LS-3	4.08333	57	13.495	0.522583	2	7.5	1.7	NO_GRADE
HR160	ZXS	HH7810	HN-LS-4	4.08333	65.75	12.615	0.47075	2	19	5.76	NO_GRADE
HR160	ZXS	HH7810	SC-GH-1	5.27083	62.5	13.88	0.477	2	12.5	4.4	3
HR160	ZXS	HH7810	SC-GH-2	5.625	69.5	14.29	0.512083	2	12	3.87	3
HR160	ZXS	HH7810	SC-GH-3	5.16667	65.3333	13.45	0.5485	2	25.5	7.11	NO_GRADE
HR161	ZXS	HH7503	AH-HF-1	4.66667	68.3333	11.63	0.435417	2	21.5	6.74	NO_GRADE
HR161	ZXS	HH7503	AH-HF-2	5.75	71	11.375	0.374333	2	26	7.9	NO_GRADE
HR161	ZXS	HH7503	AH-HF-3	5.875	78.5	12.725	0.365583	2	16.5	4.74	NO_GRADE
HR161	ZXS	HH7503	AH-HF-4	4.83333	61.5	13.7	0.395333	2	7	2.11	NO_GRADE
HR161	ZXS	HH7503	HB-EZ-1	4.75	67	11.98	0.264167	2	17	6.27	NO_GRADE
HR161	ZXS	HH7503	HB-EZ-2	5.20833	62.5	11.51	0.416583	2	29.5	10.83	NO_GRADE
HR161	ZXS	HH7503	HB-EZ-3	5.08333	68.5	11.225	0.375667	2	21.5	7.49	NO_GRADE
HR161	ZXS	HH7503	HB-EZ-4	5.89583	55	15.46	0.325	2	6	2.5	3
HR161	ZXS	HH7503	HN-CS-1	6.08333	80	12.575	0.5468	2	18.5	6.72	NO_GRADE
HR161	ZXS	HH7503	HN-CS-2	4.54167	78.2857	12.34	0.53575	2	21	6.21	NO_GRADE
HR161	ZXS	HH7503	HN-CS-3	5.25	74	13.325	0.516083	2	9	1.91	3
HR161	ZXS	HH7503	HN-CS-4	4.5	67	12.24	0.407083	2	15.5	4.89	NO_GRADE
HR161	ZXS	HH7503	HN-CS-5	5.91667	64	15.68	0.330333	2	10.5	3.56	3
HR161	ZXS	HH7503	HN-LS-1	5.33333	60	13.02	0.394167	1	17	5.57	NO_GRADE
HR161	ZXS	HH7503	HN-LS-2	4.91667	54.5	15.19	0.356167	1	10	2.74	NO_GRADE
HR161	ZXS	HH7503	HN-LS-3	4.54167	60.3333	12.865	0.372917	2	21.5	5.49	NO_GRADE
HR161	ZXS	HH7503	HN-LS-4	4.27083	51	13.64	0.321	3	20.5	9.31	NO_GRADE
HR161	ZXS	HH7503	SC-GH-1	4.625	54	14.21	0.438917	2	12.5	4.17	NO_GRADE
HR161	ZXS	HH7503	SC-GH-2	5.41667	53.5	14.56	0.418667	2	13.5	4.68	3
HR161	ZXS	HH7503	SC-GH-3	5.20833	57.5	13.635	0.447583	2	9	2.59	3
HR162	ZXS	TS	AH-HF-1	6	62	12.495	0.432167	2	11.5	2.86	NO_GRADE
HR162	ZXS	TS	AH-HF-2	6	64.5	12.025	0.387417	2	12	3.58	NO_GRADE
HR162	ZXS	TS	AH-HF-3	6	78.5	13.43	0.451833	2	12	3.02	3
HR162	ZXS	TS	AH-HF-4	7	62	14.825	0.451333	2	3.5	0.73	2
HR162	ZXS	TS	HB-EZ-1	6	61	12.54	0.342833	2	21	5.76	NO_GRADE
HR162	ZXS	TS	HB-EZ-2	6	61	11.57	0.35275	2	20	5.31	NO_GRADE
HR162	ZXS	TS	HB-EZ-3	5.95833	69	11.925	0.4595	2	21.5	5.93	NO_GRADE
HR162	ZXS	TS	HB-EZ-4	7	55.5	15.76	0.39325	2	5	1.89	3
HR162	ZXS	TS	HN-CS-1	6.29167	75.5	13.235	0.585	2	14	4.56	3
HR162	ZXS	TS	HN-CS-2	6.16667	69.75	12.305	0.532167	2	14	3.47	NO_GRADE
HR162	ZXS	TS	HN-CS-3	6	77.5	12.71	0.562667	2	12.5	3.23	NO_GRADE
HR162	ZXS	TS	HN-CS-4	6	59.5	13.105	0.4705	1	13.5	4.25	3
HR162	ZXS	TS	HN-CS-5	6.875	61	17.47	0.443667	2	7	2.09	2
HR162	ZXS	TS	HN-LS-1	6.5	45.6667	15.81	0.392167	1	5	1.62	NO_GRADE
HR162	ZXS	TS	HN-LS-2	6.08333	66	13.155	0.431167	2	15.5	4.17	3
HR162	ZXS	TS	HN-LS-3	6.16667	61.5	14.435	0.4185	2	6	1.68	2
HR162	ZXS	TS	HN-LS-4	6	69	13.485	0.409917	2	11.5	3.77	3
HR162	ZXS	TS	SC-GH-1	7	53.5	15.29	0.445583	2	13.5	4.3	3
HR162	ZXS	TS	SC-GH-2	6.83333	56.75	14.875	0.455333	2	9	2.37	3
HR162	ZXS	TS	SC-GH-3	6.95833	59	14.71	0.462167	2	17.5	4.25	3
HR163	ZXS	LKSM13H	AH-HF-1	6.04167	69	12.75	0.450083	2	9	3.31	NO_GRADE
HR163	ZXS	LKSM13H	AH-HF-2	6.08333	79	12.935	0.376667	2	9.5	2.77	NO_GRADE
HR163	ZXS	LKSM13H	AH-HF-3	5.79167	79.5	13.47	0.465833	2	6	1.6	3
HR163	ZXS	LKSM13H	AH-HF-4	6.20833	68.25	15.265	0.438	2	6	1.21	2
HR163	ZXS	LKSM13H	HB-EZ-1	5.58333	76	12.855	0.317333	2	12.5	4.36	NO_GRADE
HR163	ZXS	LKSM13H	HB-EZ-2	5.91667	71.3333	12.13	0.470583	2	17	5.13	NO_GRADE
HR163	ZXS	LKSM13H	HB-EZ-3	6	73.5	12.65	0.42175	2	13	3.2	NO_GRADE
HR163	ZXS	LKSM13H	HB-EZ-4	7	54.5	16.155	0.364417	2	3.5	0.93	3
HR163	ZXS	LKSM13H	HN-CS-1	6.125	77	13.46	0.53	2	35	11.83	NO_GRADE
HR163	ZXS	LKSM13H	HN-CS-2	6.20833	79	13.235	0.472	2	7.5	2.28	2
HR163	ZXS	LKSM13H	HN-CS-3	6	77	13.14	0.537583	2	11.5	3.09	3
HR163	ZXS	LKSM13H	HN-CS-4	6.08333	70.25	13.445	0.432583	2	7.5	2.36	2
HR163	ZXS	LKSM13H	HN-CS-5	6.66667	51.3333	16.645	0.365917	2	6.5	1.85	3
HR163	ZXS	LKSM13H	HN-LS-1	6	67	13.655	0.42875	2	18	7.2	NO_GRADE
HR163	ZXS	LKSM13H	HN-LS-2	6	71.5	13.565	0.400167	2	13	2.88	2
HR163	ZXS	LKSM13H	HN-LS-3	6.875	43.5	15.44	0.37675	1	5	1.53	NO_GRADE
HR163	ZXS	LKSM13H	HN-LS-4	6.58333	50	16.225	0.374917	1	2.5	0.82	3
HR163	ZXS	LKSM13H	SC-GH-1	6.875	59.5	14.685	0.46125	1	6	1.63	3
HR163	ZXS	LKSM13H	SC-GH-2	6.79167	55.6667	15.235	0.437667	2	7	1.95	3
HR163	ZXS	LKSM13H	SC-GH-3	6.91667	58.5	14.73	0.486	2	13	4.34	3
HR164	ZXS	HH8012	AH-HF-1	6.83333	30	21.61	0.366167	2	15.5	5.78	NO_GRADE
HR164	ZXS	HH8012	AH-HF-2	6.66667	34	19.875	0.328917	2	18	6.1	NO_GRADE
HR164	ZXS	HH8012	AH-HF-3	6.75	42	21.31	0.440917	2	8.5	1.76	NO_GRADE
HR164	ZXS	HH8012	AH-HF-4	6.375	35.5	21.48	0.390667	1	3.5	0.87	NO_GRADE
HR164	ZXS	HH8012	HB-EZ-1	6.75	36	19.605	0.264	1	8	3.79	NO_GRADE
HR164	ZXS	HH8012	HB-EZ-2	6.33333	33	18.185	0.372417	2	21.5	7.52	NO_GRADE
HR164	ZXS	HH8012	HB-EZ-3	6.66667	31.5	20.165	0.326167	1	16	4.62	NO_GRADE
HR164	ZXS	HH8012	HB-EZ-4	6.95833	31	21.69	0.29125	2	5.5	1.71	NO_GRADE
HR164	ZXS	HH8012	HN-CS-1	6.875	42.5	21.72	0.5065	2	13.5	3.58	NO_GRADE
HR164	ZXS	HH8012	HN-CS-2	6.54167	45	18.68	0.476583	2	19.5	7.1	NO_GRADE
HR164	ZXS	HH8012	HN-CS-3	6.64583	52	21.125	0.5048	2	15	5.26	NO_GRADE
HR164	ZXS	HH8012	HN-CS-4	6.58333	29.5	13.69	0.3314	1	10	3.95	NO_GRADE
HR164	ZXS	HH8012	HN-CS-5	6.33333	36	21.9333	0.311917	2	8	2.7	NO_GRADE
HR164	ZXS	HH8012	HN-LS-1	6.58333	30.5	19.49	0.2736	2	7.5	2.34	NO_GRADE
HR164	ZXS	HH8012	HN-LS-2	6.83333	33.5	21.225	0.348917	2	4.5	2.23	NO_GRADE
HR164	ZXS	HH8012	HN-LS-3	6.54167	29.5	20.095	0.261917	1	12	4.84	NO_GRADE
HR164	ZXS	HH8012	HN-LS-4	6.45833	36.5	20.4	0.283333	2	21	7.1	NO_GRADE
HR164	ZXS	HH8012	SC-GH-1	6.95833	38	22.515	0.434333	2	7	2.14	NO_GRADE
HR164	ZXS	HH8012	SC-GH-2	6.91667	32.5	23.03	0.38825	2	7	2.12	NO_GRADE
HR164	ZXS	HH8012	SC-GH-3	6.95833	32	21.69	0.476083	2	14	4.3	NO_GRADE
HR165	ZXS	HH6210	AH-HF-1	5	69	11.065	0.435583	2	27	7.45	NO_GRADE
HR165	ZXS	HH6210	AH-HF-2	4.58333	73	10.68	0.362917	2	25.5	8.02	NO_GRADE
HR165	ZXS	HH6210	AH-HF-3	5.08333	72	11.795	0.469667	2	19	4.84	NO_GRADE
HR165	ZXS	HH6210	AH-HF-4	5.25	67	13.245	0.47825	2	12.5	3.46	3
HR165	ZXS	HH6210	HB-EZ-1	4.5	62	10.26	0.347083	2	23.5	8.29	NO_GRADE
HR165	ZXS	HH6210	HB-EZ-2	4.64583	66	10.35	0.444333	2	39	14.94	NO_GRADE
HR165	ZXS	HH6210	HB-EZ-3	4.45833	68.5	11.04	0.448917	2	26	7.87	NO_GRADE
HR165	ZXS	HH6210	HB-EZ-4	4.95833	62	15.435	0.386833	2	12	2.34	NO_GRADE
HR165	ZXS	HH6210	HN-CS-1	4.47917	72.75	12.505	0.5955	2	21	7.01	NO_GRADE
HR165	ZXS	HH6210	HN-CS-2	4.95833	77	11.89	0.477	2	26	9	NO_GRADE
HR165	ZXS	HH6210	HN-CS-3	5.54167	79.5	12.04	0.524167	2	14	4.9	NO_GRADE
HR165	ZXS	HH6210	HN-CS-4	4	57	12.28	0.4729	4	22	6.65	NO_GRADE
HR165	ZXS	HH6210	HN-CS-5	5.5	68.5	16.405	0.37525	2	15	3.14	3
HR165	ZXS	HH6210	HN-LS-1	4.04167	57.5	13.14	0.25725	2	10.5	2.7	NO_GRADE
HR165	ZXS	HH6210	HN-LS-2	4.625	57.8333	14.255	0.2866	2	6.5	2.06	NO_GRADE
HR165	ZXS	HH6210	HN-LS-3	5.25	71	11.62	0.3725	2	29	8.42	NO_GRADE
HR165	ZXS	HH6210	HN-LS-4	4.95833	57.3333	11.76	0.434667	2	23	7.06	NO_GRADE
HR165	ZXS	HH6210	SC-GH-1	5.70833	57	13.225	0.431417	2	19	5.76	NO_GRADE
HR165	ZXS	HH6210	SC-GH-2	6.25	69	13.835	0.47	2	14.5	4.96	3
HR165	ZXS	HH6210	SC-GH-3	4.89583	64.4	11.7	0.481	1	19	5.03	NO_GRADE
HR166	ZXS	HH2646	AH-HF-1	6	68	12.76	0.507417	2	11.5	3.1	NO_GRADE
HR166	ZXS	HH2646	AH-HF-2	6.04167	74	12.095	0.304917	2	6	1.86	NO_GRADE
HR166	ZXS	HH2646	AH-HF-3	6.08333	70.5	13.17	0.485667	2	13	3.65	3
HR166	ZXS	HH2646	AH-HF-4	6.58333	74	14.61	0.454833	1	4	1.24	2
HR166	ZXS	HH2646	HB-EZ-1	6.08333	74	12.4	0.402	2	9.5	2.67	NO_GRADE
HR166	ZXS	HH2646	HB-EZ-2	5	68	11.7	0.453667	2	18	7.29	NO_GRADE
HR166	ZXS	HH2646	HB-EZ-3	6.04167	62.5	11.76	0.465583	2	13.5	4.17	NO_GRADE
HR166	ZXS	HH2646	HB-EZ-4	7	58.5	15.99	0.412	2	5	1.1	3
HR166	ZXS	HH2646	HN-CS-1	6.33333	72.5	12.695	0.583333	2	10.5	4.09	NO_GRADE
HR166	ZXS	HH2646	HN-CS-2	6.375	78	12.245	0.545583	2	11	3.46	NO_GRADE
HR166	ZXS	HH2646	HN-CS-3	6	74.3333	12.52	0.551333	2	14.5	4.09	NO_GRADE
HR166	ZXS	HH2646	HN-CS-4	5.83333	65	11.805	0.4246	2	13.5	4.29	NO_GRADE
HR166	ZXS	HH2646	HN-CS-5	6.83333	59.7143	16.915	0.399333	2	6	1.8	3
HR166	ZXS	HH2646	HN-LS-1	6.58333	60.5	16.455	0.306833	2	4	1.03	2
HR166	ZXS	HH2646	HN-LS-2	6.375	57	15.465	0.3975	1	6	2.56	3
HR166	ZXS	HH2646	HN-LS-3	6.08333	59.8	14.325	0.404333	2	11	4.41	3
HR166	ZXS	HH2646	HN-LS-4	6.16667	72.5	13.55	0.376917	2	10	3.36	3
HR166	ZXS	HH2646	SC-GH-1	7	69	15.235	0.438667	1	12.5	4.93	3
HR166	ZXS	HH2646	SC-GH-2	7	64.75	15.115	0.49	1	10.5	2.7	2
HR166	ZXS	HH2646	SC-GH-3	6.91667	60	13.78	0.472583	2	7.5	2.37	2
HR167	ZXS	HH3748	AH-HF-1	6.125	68	12.44	0.438833	2	10	3.47	NO_GRADE
HR167	ZXS	HH3748	AH-HF-2	6.04167	68	12.82	0.314667	2	7.5	2.34	NO_GRADE
HR167	ZXS	HH3748	AH-HF-3	6.08333	76.5	13.355	0.388	2	7.5	1.87	2
HR167	ZXS	HH3748	AH-HF-4	7	57.5	14.98	0.368833	2	1	0.27	3
HR167	ZXS	HH3748	HB-EZ-1	5.91667	63	12.62	0.34025	2	10.5	3	NO_GRADE
HR167	ZXS	HH3748	HB-EZ-2	6.16667	63.5	12.21	0.396917	2	17	5.96	NO_GRADE
HR167	ZXS	HH3748	HB-EZ-3	6.08333	61.5	12.345	0.343917	2	19	6.37	NO_GRADE
HR167	ZXS	HH3748	HB-EZ-4	7	54.5	16.305	0.346667	2	4	1.29	3
HR167	ZXS	HH3748	HN-CS-1	6.125	79.5	13.445	0.50575	2	12	5.42	NO_GRADE
HR167	ZXS	HH3748	HN-CS-2	6.29167	78	13.35	0.555545	2	9.5	3.8	3
HR167	ZXS	HH3748	HN-CS-3	6	77.5	12.45	0.535583	2	8.5	2.52	NO_GRADE
HR167	ZXS	HH3748	HN-CS-4	6.08333	67.5	13.875	0.3959	2	14.5	6.16	NO_GRADE
HR167	ZXS	HH3748	HN-CS-5	6.83333	61.5	17.45	0.35775	2	6.5	1.75	2
HR167	ZXS	HH3748	HN-LS-1	6.45833	61	14.725	0.310556	2	6	1.27	2
HR167	ZXS	HH3748	HN-LS-2	6.08333	62.6	14.32	0.331083	2	9	2.89	2
HR167	ZXS	HH3748	HN-LS-3	5.38889	59	15.505	0.5865	1	10.5	2.64	3
HR167	ZXS	HH3748	HN-LS-4	6.08333	68.5	14.84	0.251917	2	12.5	4.26	3
HR167	ZXS	HH3748	SC-GH-1	7	64	15.13	0.446833	1	11.5	2.55	2
HR167	ZXS	HH3748	SC-GH-2	6.70833	65	15.33	0.426167	2	9.5	2.64	2
HR167	ZXS	HH3748	SC-GH-3	6.04167	65	15.52	0.477583	2	9.5	2.2	2
HR17	HX302S	HH8954	AH-HF-1	5.5	74.2	13.42	0.2185	2	19	6.9	NO_GRADE
HR17	HX302S	HH8954	AH-HF-2	5.79167	72	12.16	0.22275	2	26.5	10.09	NO_GRADE
HR17	HX302S	HH8954	AH-HF-3	4.75	72.5	13.805	0.473583	2	20.5	5.06	NO_GRADE
HR17	HX302S	HH8954	AH-HF-4	6	69.75	16.125	0.541333	2	8	1.78	2
HR17	HX302S	HH8954	HB-EZ-1	5.70833	66.25	11.315	0.223667	2	29.5	13.33	NO_GRADE
HR17	HX302S	HH8954	HB-EZ-2	5.83333	68.5	11.295	0.517167	2	29	10.06	NO_GRADE
HR17	HX302S	HH8954	HB-EZ-3	4.77083	68.5	11.625	0.480917	2	37.5	11.59	NO_GRADE
HR17	HX302S	HH8954	HB-EZ-4	6.08333	55.5	17.735	0.522333	2	7.5	1.97	3
HR17	HX302S	HH8954	HN-CS-1	4.91667	81.5	13.035	0.584333	2	21.5	6.74	NO_GRADE
HR17	HX302S	HH8954	HN-CS-2	5.5	68	12.85	0.474417	3	28.5	10.98	NO_GRADE
HR17	HX302S	HH8954	HN-CS-3	4.75	78.8333	12.54	0.583333	2	23.5	7.65	NO_GRADE
HR17	HX302S	HH8954	HN-CS-4	5.70833	67	13.56	0.489333	2	23	8.56	NO_GRADE
HR17	HX302S	HH8954	HN-LS-1	4.41667	64.6	13.685	0.4435	2	14.5	4.8	NO_GRADE
HR17	HX302S	HH8954	HN-LS-2	3.95833	54.5	13.985	0.508	2	9	3.75	NO_GRADE
HR17	HX302S	HH8954	HN-LS-3	5.16667	43	15.975	0.510167	2	5	1.29	NO_GRADE
HR17	HX302S	HH8954	HN-LS-4	5.83333	67.3333	13.385	0.50225	2	28	8.16	NO_GRADE
HR17	HX302S	HH8954	SC-GH-1	5.41667	64	14.62	0.490083	2	16	5.21	NO_GRADE
HR17	HX302S	HH8954	SC-GH-2	5.39583	54.5	15.125	0.497417	2	18	5.19	NO_GRADE
HR17	HX302S	HH8954	SC-GH-3	6.45833	57.5	15.735	0.568833	2	16	4	3
HR170	ZXS	DZ	AH-HF-1	6.16667	76.5	12.14	0.48275	2	17.5	5.45	NO_GRADE
HR170	ZXS	DZ	AH-HF-2	6.125	74	12.965	0.387667	2	10.5	2.98	NO_GRADE
HR170	ZXS	DZ	AH-HF-3	6	80	12.625	0.479583	2	8.5	1.82	NO_GRADE
HR170	ZXS	DZ	AH-HF-4	6.16667	70.5	14.09	0.51525	2	7	1.86	2
HR170	ZXS	DZ	HB-EZ-1	5.83333	64.5	11.46	0.4175	2	12.5	3.85	NO_GRADE
HR170	ZXS	DZ	HB-EZ-2	6	60.5	12.085	0.485667	2	18	5.77	NO_GRADE
HR170	ZXS	DZ	HB-EZ-3	5.75	67.5	11.44	0.490417	2	12.5	3.99	NO_GRADE
HR170	ZXS	DZ	HB-EZ-4	7	44	15.45	0.488833	2	5	0.94	NO_GRADE
HR170	ZXS	DZ	HN-CS-1	3.41667	80	12.815	0.623917	2	13	4.34	NO_GRADE
HR170	ZXS	DZ	HN-CS-2	6.16667	86	12.27	0.555917	2	14	5.11	NO_GRADE
HR170	ZXS	DZ	HN-CS-3	6	82	12.4	0.57975	2	13	3.63	NO_GRADE
HR170	ZXS	DZ	HN-CS-4	5.75	62.6667	12.7	0.5047	1	14.5	4.89	NO_GRADE
HR170	ZXS	DZ	HN-CS-5	6.625	60.5	15.48	0.406417	2	7	1.83	2
HR170	ZXS	DZ	HN-LS-1	6.04167	65.5	14.1	0.4365	2	11.5	3.52	3
HR170	ZXS	DZ	HN-LS-2	6	61.6	13.585	0.472333	2	18.5	5.65	NO_GRADE
HR170	ZXS	DZ	HN-LS-3	6.95833	55.5	14.715	0.4803	1	9	2.62	3
HR170	ZXS	DZ	HN-LS-4	6.70833	50	15.525	0.502833	1	4	0.71	3
HR170	ZXS	DZ	SC-GH-1	6.91667	57.5	14.3	0.541167	1	9.5	2.78	3
HR170	ZXS	DZ	SC-GH-2	6.79167	55.5	14.42	0.563583	2	12	3.62	3
HR170	ZXS	DZ	SC-GH-3	6.70833	51	15.35	0.572083	2	11.5	2.71	3
HR171	ZXS	HH8037	AH-HF-1	3.25	70.3333	10.94	0.41725	2	28.5	7.37	NO_GRADE
HR171	ZXS	HH8037	AH-HF-2	5.79167	72	10.395	0.229833	2	19	6	NO_GRADE
HR171	ZXS	HH8037	AH-HF-3	5.41667	74.25	11.065	0.348917	2	26.5	7.37	NO_GRADE
HR171	ZXS	HH8037	AH-HF-4	4.91667	82.5	13.02	0.407833	2	8.5	2.62	NO_GRADE
HR171	ZXS	HH8037	HB-EZ-1	5.04167	62.5	13.15	0.346917	2	22.5	8.46	NO_GRADE
HR171	ZXS	HH8037	HB-EZ-2	5.11111	69	10.365	0.336167	2	37.5	14.02	NO_GRADE
HR171	ZXS	HH8037	HB-EZ-3	5.44444	65.25	10.365	0.36675	2	28.5	8.32	NO_GRADE
HR171	ZXS	HH8037	HB-EZ-4	4.83333	62	15.23	0.258917	1	10	2.46	NO_GRADE
HR171	ZXS	HH8037	HN-CS-1	4.79167	80	12.775	0.51425	2	19.5	6.04	NO_GRADE
HR171	ZXS	HH8037	HN-CS-2	5.54167	76.5	11.755	0.488444	2	23.5	7.03	NO_GRADE
HR171	ZXS	HH8037	HN-CS-3	4.625	80	11.69	0.63275	2	14.5	4.34	NO_GRADE
HR171	ZXS	HH8037	HN-CS-4	6.91667	63	11.545	0.3744	3	17.5	6.83	NO_GRADE
HR171	ZXS	HH8037	HN-CS-5	4.75	51.5	15.56	0.350833	1	12.5	4.9	NO_GRADE
HR171	ZXS	HH8037	HN-LS-1	4.35417	49.5	15.255	0.383167	1	5.5	1.76	NO_GRADE
HR171	ZXS	HH8037	HN-LS-2	5.16667	63	13.47	0.30825	1	10	2.68	3
HR171	ZXS	HH8037	HN-LS-3	4.75	62.6667	12.475	0.3885	2	20.5	5.98	NO_GRADE
HR171	ZXS	HH8037	HN-LS-4	4.58333	76.75	12.8	0.34325	2	19.5	6.71	NO_GRADE
HR171	ZXS	HH8037	SC-GH-1	5.16667	72	13.97	0.390917	2	12	4.54	3
HR171	ZXS	HH8037	SC-GH-2	4.95833	64.5	14.1	0.43325	2	11.5	4.17	NO_GRADE
HR171	ZXS	HH8037	SC-GH-3	4.5	71	14.205	0.44	2	13	3.6	NO_GRADE
HR172	ZXS	HH5106	AH-HF-1	4.13889	68.5	11.25	0.425	2	31	9.89	NO_GRADE
HR172	ZXS	HH5106	AH-HF-2	4.45833	69.5	11.91	0.34975	2	24	7.87	NO_GRADE
HR172	ZXS	HH5106	AH-HF-3	4.75	75.75	12.05	0.626167	2	22.5	6.66	NO_GRADE
HR172	ZXS	HH5106	AH-HF-4	4.79167	70.5	13.605	0.4095	2	13.5	3.69	NO_GRADE
HR172	ZXS	HH5106	HB-EZ-1	4.625	72.5	11.52	0.223083	2	19	7.35	NO_GRADE
HR172	ZXS	HH5106	HB-EZ-2	4.41667	64.6	10.005	0.334	2	38.5	13.99	NO_GRADE
HR172	ZXS	HH5106	HB-EZ-3	4.5	65.25	11.125	0.39125	2	31	9.65	NO_GRADE
HR172	ZXS	HH5106	HB-EZ-4	4.41667	70	13.305	0.37775	2	11	3.36	NO_GRADE
HR172	ZXS	HH5106	HN-CS-1	4.125	75.5	12.475	0.544	2	16.5	5.57	NO_GRADE
HR172	ZXS	HH5106	HN-CS-2	4.97917	82	11.29	0.505917	2	25	8.51	NO_GRADE
HR172	ZXS	HH5106	HN-CS-3	5.54167	79.5	11.47	0.526833	2	10.5	4.74	NO_GRADE
HR172	ZXS	HH5106	HN-CS-4	4.58333	71.6667	11.9	0.40775	2	20	6.45	NO_GRADE
HR172	ZXS	HH5106	HN-CS-5	5.33333	66.6667	15.255	0.328417	1	11.5	4.37	3
HR172	ZXS	HH5106	HN-LS-1	4.75	51.6	15.29	0.33625	1	6.5	2.11	NO_GRADE
HR172	ZXS	HH5106	HN-LS-2	4.375	63.5	14.26	0.35475	2	9.5	2.54	NO_GRADE
HR172	ZXS	HH5106	HN-LS-3	4.29167	63.5	13.075	0.373917	2	23.5	7.85	NO_GRADE
HR172	ZXS	HH5106	HN-LS-4	4.375	77.5	12.885	0.28375	2	22.5	7.35	NO_GRADE
HR172	ZXS	HH5106	SC-GH-1	5.91667	66.1667	14.465	0.403417	2	21.5	6.07	NO_GRADE
HR172	ZXS	HH5106	SC-GH-2	4.77083	66.6667	13.935	0.4315	2	12	4.12	NO_GRADE
HR172	ZXS	HH5106	SC-GH-3	5.41667	71	13.405	0.427	2	18	4.67	3
HR174	ZXS	HH8549	AH-HF-1	6	69	12.595	0.471083	2	11.5	3.7	NO_GRADE
HR174	ZXS	HH8549	AH-HF-2	6.29167	82.5	12.715	0.35925	2	11.5	2.79	NO_GRADE
HR174	ZXS	HH8549	AH-HF-3	6	76.5	12.46	0.39	2	9.5	2.04	NO_GRADE
HR174	ZXS	HH8549	AH-HF-4	6.25	69.5	14.485	0.422	2	3	0.96	2
HR174	ZXS	HH8549	HB-EZ-1	5.70833	72.5	11.855	0.35825	1	5.5	1.63	NO_GRADE
HR174	ZXS	HH8549	HB-EZ-2	6	68.25	11.705	0.422	2	16	5.61	NO_GRADE
HR174	ZXS	HH8549	HB-EZ-3	6.04167	63.5	11.62	0.395333	2	13.5	5.05	NO_GRADE
HR174	ZXS	HH8549	HB-EZ-4	7	47.6667	15.6	0.322917	2	3.5	1.43	NO_GRADE
HR174	ZXS	HH8549	HN-CS-1	6.29167	79.5	13.64	0.48775	2	10	3.82	3
HR174	ZXS	HH8549	HN-CS-2	6.33333	78.5	12.505	0.526667	2	10	2.97	NO_GRADE
HR174	ZXS	HH8549	HN-CS-3	6.08333	79	12.84	0.54725	2	10.5	3.25	NO_GRADE
HR174	ZXS	HH8549	HN-CS-4	6	70.5	13.02	0.383667	2	10.5	3.47	3
HR174	ZXS	HH8549	HN-CS-5	7	66	16.17	0.494	2	7.5	1.64	2
HR174	ZXS	HH8549	HN-LS-1	6.70833	56	15.965	0.27825	1	5.5	1.88	3
HR174	ZXS	HH8549	HN-LS-2	6.20833	41	14.815	0.386667	1	3.5	1.07	NO_GRADE
HR174	ZXS	HH8549	HN-LS-3	6.125	64	13.76	0.3475	2	11	4.16	3
HR174	ZXS	HH8549	HN-LS-4	6.08333	72	13.54	0.36275	2	12	3.76	3
HR174	ZXS	HH8549	SC-GH-1	6.95833	58	14.905	0.432833	1	8	3.09	3
HR174	ZXS	HH8549	SC-GH-2	6.91667	46.8333	14.915	0.438583	1	7	2.01	NO_GRADE
HR174	ZXS	HH8549	SC-GH-3	6.83333	63	15.025	0.453833	2	11.5	3.1	3
HR175	ZXS	YZ	AH-HF-1	6	74.3333	12.775	0.41275	2	21.5	5.24	NO_GRADE
HR175	ZXS	YZ	AH-HF-2	6.04167	66	12.26	0.33225	2	9	2.1	NO_GRADE
HR175	ZXS	YZ	AH-HF-3	6	79	13.59	0.459917	2	9	2.48	2
HR175	ZXS	YZ	AH-HF-4	6.29167	61	14.8	0.439667	1	5	1.33	2
HR175	ZXS	YZ	HB-EZ-1	5.95833	66.75	12.255	0.2755	2	16.5	5.32	NO_GRADE
HR175	ZXS	YZ	HB-EZ-2	6	68	11.22	0.43225	2	26.5	8.67	NO_GRADE
HR175	ZXS	YZ	HB-EZ-3	6.16667	60.5	11.985	0.42325	2	15	4.06	NO_GRADE
HR175	ZXS	YZ	HB-EZ-4	7	46	15.955	0.357333	2	9.5	2.15	NO_GRADE
HR175	ZXS	YZ	HN-CS-1	6.375	73	13.73	0.53875	2	12.5	4.55	3
HR175	ZXS	YZ	HN-CS-2	6.04167	73.5	13	0.523636	2	10	3.12	3
HR175	ZXS	YZ	HN-CS-3	6	78	13.2	0.5225	1	8.5	3.14	3
HR175	ZXS	YZ	HN-CS-4	6	66.5	13.28	0.4625	2	12	3.67	3
HR175	ZXS	YZ	HN-LS-1	6.04167	66.6667	13.875	0.362083	2	13.5	3.45	3
HR175	ZXS	YZ	HN-LS-2	6.08333	57	13.565	0.418083	1	14	4.2	3
HR175	ZXS	YZ	HN-LS-3	6.91667	51.5714	15.395	0.373333	1	5	2.33	3
HR175	ZXS	YZ	HN-LS-4	6.75	45.5	15.195	0.3062	1	10	3.97	NO_GRADE
HR175	ZXS	YZ	SC-GH-1	7	56.25	14.815	0.413833	1	9.5	2.17	3
HR175	ZXS	YZ	SC-GH-2	6.91667	55.5	14.82	0.412083	1	6.5	1.13	3
HR175	ZXS	YZ	SC-GH-3	6.66667	53.75	14.83	0.500417	2	13	3.38	3
HR176	ZXS	HH4153	AH-HF-1	6	57.1667	14.05	0.439417	2	10	3.04	3
HR176	ZXS	HH4153	AH-HF-2	6.20833	68.5	13.025	0.32375	2	7.5	1.6	2
HR176	ZXS	HH4153	AH-HF-3	6.33333	66.75	14.19	0.437167	2	8.5	2.66	2
HR176	ZXS	HH4153	AH-HF-4	7	59	15.97	0.471083	1	3	0.74	3
HR176	ZXS	HH4153	HB-EZ-1	6.54167	64.5	13.825	0.328583	2	10.5	3.47	3
HR176	ZXS	HH4153	HB-EZ-2	6.375	56.5	12.67	0.394917	2	22	7.82	NO_GRADE
HR176	ZXS	HH4153	HB-EZ-3	6.29167	69	12.87	0.386833	2	9	2.4	NO_GRADE
HR176	ZXS	HH4153	HB-EZ-4	7	43.75	16.995	0.38825	2	5.5	1.46	NO_GRADE
HR176	ZXS	HH4153	HN-CS-1	6.20833	76.5	14.255	0.5315	2	7	2.83	2
HR176	ZXS	HH4153	HN-CS-2	6.41667	79	14.18	0.543583	2	11	3.37	3
HR176	ZXS	HH4153	HN-CS-3	6.33333	77	13.575	0.521417	2	14	3.54	3
HR176	ZXS	HH4153	HN-CS-4	6.29167	68.5	14.48	0.482167	2	10	2.86	2
HR176	ZXS	HH4153	HN-LS-1	6	45	16.66	0.364833	1	4.5	1.58	NO_GRADE
HR176	ZXS	HH4153	HN-LS-2	6.41667	51	15.23	0.28425	2	7	2.6	3
HR176	ZXS	HH4153	HN-LS-3	5.58333	50	14.135	0.38825	1	15	5.04	NO_GRADE
HR176	ZXS	HH4153	HN-LS-4	6.08333	58.6667	14.535	0.361833	1	10	3.3	3
HR176	ZXS	HH4153	SC-GH-1	7	54.5	15.945	0.42625	1	8	2.29	3
HR176	ZXS	HH4153	SC-GH-2	6.58333	55.1667	16.335	0.386583	2	7	2.92	3
HR176	ZXS	HH4153	SC-GH-3	6.91667	52.5	15.93	0.506167	2	11	2.53	3
HR177	ZXS	R1206	AH-HF-1	6	70	11.865	0.581583	2	12	3.27	NO_GRADE
HR177	ZXS	R1206	AH-HF-2	6	71.75	11.865	0.4305	2	8.5	2.38	NO_GRADE
HR177	ZXS	R1206	AH-HF-3	6	84.5	12.29	0.47575	2	8	1.75	NO_GRADE
HR177	ZXS	R1206	AH-HF-4	7	64.8	14.25	0.533	1	3	0.99	1
HR177	ZXS	R1206	HB-EZ-1	5.91667	76.5	12.37	0.315417	2	10	2.92	NO_GRADE
HR177	ZXS	R1206	HB-EZ-2	6	61.75	11.29	0.529583	2	22	7.75	NO_GRADE
HR177	ZXS	R1206	HB-EZ-3	5.95833	73	11.13	0.526167	2	14.5	4.71	NO_GRADE
HR177	ZXS	R1206	HB-EZ-4	6.91667	52.75	14.955	0.524	1	5.5	1.25	3
HR177	ZXS	R1206	HN-CS-1	6.45833	79.5	12.92	0.594333	2	13	5.07	NO_GRADE
HR177	ZXS	R1206	HN-CS-2	6.25	82.2	13.185	0.580667	2	14	5.22	NO_GRADE
HR177	ZXS	R1206	HN-CS-3	5.5	79.5	12.725	0.57025	2	9.5	2.64	NO_GRADE
HR177	ZXS	R1206	HN-CS-4	6	72	13.045	0.5589	2	18.5	7.66	NO_GRADE
HR177	ZXS	R1206	HN-CS-5	6.54167	67	16.05	0.4675	2	8	2.13	2
HR177	ZXS	R1206	HN-LS-1	6.625	47.5	15.7	0.546917	1	1	0.29	NO_GRADE
HR177	ZXS	R1206	HN-LS-2	5.875	52.2	14.265	0.508417	1	8.5	1.8	3
HR177	ZXS	R1206	HN-LS-3	6.125	66.5	13.86	0.497333	1	21.5	7.59	NO_GRADE
HR177	ZXS	R1206	HN-LS-4	5.58333	75	12.98	0.475	2	12.5	3.93	NO_GRADE
HR177	ZXS	R1206	SC-GH-1	6.95833	60	14.52	0.535167	1	15.5	5.73	NO_GRADE
HR177	ZXS	R1206	SC-GH-2	7	59	14.615	0.57125	2	10.5	2.64	3
HR177	ZXS	R1206	SC-GH-3	6.66667	65	14.49	0.59325	2	10.5	2.51	2
HR178	ZXS	R1377	AH-HF-1	6	64.25	11.795	0.490417	4	28.5	10	NO_GRADE
HR178	ZXS	R1377	AH-HF-2	6.0625	67	11.15	0.389583	2	12.5	3.37	NO_GRADE
HR178	ZXS	R1377	AH-HF-3	6.16667	76.75	12.865	0.416917	2	18.5	5.66	NO_GRADE
HR178	ZXS	R1377	AH-HF-4	6.41667	62	15.2	0.552333	2	10	2.59	2
HR178	ZXS	R1377	HB-EZ-1	5.625	66.5	11.775	0.32325	2	14.5	4.4	NO_GRADE
HR178	ZXS	R1377	HB-EZ-2	5.66667	67.25	10.695	0.416083	3	35.5	14.27	NO_GRADE
HR178	ZXS	R1377	HB-EZ-3	5.83333	68	11.665	0.580417	2	22	7.03	NO_GRADE
HR178	ZXS	R1377	HB-EZ-4	7	49.5	16.055	0.489	2	7.5	1.48	NO_GRADE
HR178	ZXS	R1377	HN-CS-1	5.91667	73.5	12.755	0.61725	2	16	6.48	NO_GRADE
HR178	ZXS	R1377	HN-CS-2	5.95833	76.5	12.93	0.584	2	19.5	5.88	NO_GRADE
HR178	ZXS	R1377	HN-CS-3	5.89583	77	12.32	0.623667	2	19	5.45	NO_GRADE
HR178	ZXS	R1377	HN-CS-4	6.29167	59.6667	13.815	0.5045	3	21.5	6.18	NO_GRADE
HR178	ZXS	R1377	HN-CS-5	7	52.5	17.085	0.478333	2	8	1.72	3
HR178	ZXS	R1377	HN-LS-1	6.375	52.5	14.79	0.504667	1	5	1.26	3
HR178	ZXS	R1377	HN-LS-2	6.5	44.5	15.88	0.519333	1	2	0.78	NO_GRADE
HR178	ZXS	R1377	HN-LS-3	6.04167	54.5714	14.36	0.5085	2	16	4.83	3
HR178	ZXS	R1377	HN-LS-4	6.08333	71.5	13.465	0.425917	2	17.5	4.82	3
HR178	ZXS	R1377	SC-GH-1	7	63.5	14.57	0.552333	2	12	4.11	3
HR178	ZXS	R1377	SC-GH-2	6.75	60.75	14.835	0.53725	2	12	3.59	3
HR178	ZXS	R1377	SC-GH-3	6.83333	59	14.67	0.584667	2	14.5	3.98	3
HR179	ZXS	R1988	AH-HF-1	4.5	69.3333	11.305	0.43025	2	21.5	6.43	NO_GRADE
HR179	ZXS	R1988	AH-HF-2	4.9375	66.5	11.095	0.361917	2	35.5	12.01	NO_GRADE
HR179	ZXS	R1988	AH-HF-3	4.79167	78	11.73	0.456	1	18.5	5.52	NO_GRADE
HR179	ZXS	R1988	AH-HF-4	4.79167	70	15.01	0.55625	2	14	3.35	NO_GRADE
HR179	ZXS	R1988	HB-EZ-1	4.70833	68	10.49	0.25325	2	28.5	10.52	NO_GRADE
HR179	ZXS	R1988	HB-EZ-2	4.875	73	10.09	0.391333	3	50.5	20.34	NO_GRADE
HR179	ZXS	R1988	HB-EZ-3	4.97917	67.5	9.93	0.485417	3	40.5	13.06	NO_GRADE
HR179	ZXS	R1988	HB-EZ-4	4.5	64.1667	13.62	0.505333	2	12.5	3.98	NO_GRADE
HR179	ZXS	R1988	HN-CS-1	4.54167	83	11.815	0.5845	2	27.5	10.16	NO_GRADE
HR179	ZXS	R1988	HN-CS-2	4.29167	81.5	11.765	0.502833	2	27.5	9.55	NO_GRADE
HR179	ZXS	R1988	HN-CS-3	5.29167	85.1429	12.965	0.612417	3	23.5	8.13	NO_GRADE
HR179	ZXS	R1988	HN-CS-4	4.83333	66.5	11.725	0.521	3	37	13.16	NO_GRADE
HR179	ZXS	R1988	HN-CS-5	6.02083	62.3333	16.575	0.5085	2	9	3.06	3
HR179	ZXS	R1988	HN-LS-1	4.8125	53	15.305	0.518417	2	8	2.25	NO_GRADE
HR179	ZXS	R1988	HN-LS-2	4.875	56	12.39	0.466917	2	25.5	7.27	NO_GRADE
HR179	ZXS	R1988	HN-LS-3	3.875	68	12.875	0.450833	2	15	4.43	NO_GRADE
HR179	ZXS	R1988	HN-LS-4	4.5	67	11.955	0.479667	2	34	10.47	NO_GRADE
HR179	ZXS	R1988	SC-GH-1	5.8125	52	14.44	0.4945	2	17	5.55	NO_GRADE
HR179	ZXS	R1988	SC-GH-2	5.79167	62.5	13.605	0.48275	2	16.5	4.3	3
HR179	ZXS	R1988	SC-GH-3	5.58333	67	12.96	0.564667	2	26	7.17	NO_GRADE
HR18	HX302S	HH4153	AH-HF-1	6	64.5	14.895	0.44825	2	11.5	3.16	3
HR18	HX302S	HH4153	AH-HF-2	6	69.5	14.025	0.325083	2	8.5	1.97	2
HR18	HX302S	HH4153	AH-HF-3	6.20833	74	15.975	0.500583	1	1.5	0.32	1
HR18	HX302S	HH4153	AH-HF-4	6.41667	64.5	17.995	0.541508	1	2.5	0.91	1
HR18	HX302S	HH4153	HB-EZ-1	6.45833	71	14.095	0.379917	2	11.5	3.43	3
HR18	HX302S	HH4153	HB-EZ-2	6.16667	59.5	13.4	0.528583	2	10.5	3.15	3
HR18	HX302S	HH4153	HB-EZ-3	6.20833	53.25	14.55	0.560333	2	9	2.21	3
HR18	HX302S	HH4153	HB-EZ-4	7	43	18.335	0.49275	1	2.5	0.96	NO_GRADE
HR18	HX302S	HH4153	HN-CS-1	6	76	15.53	0.615417	2	8	2.47	2
HR18	HX302S	HH4153	HN-CS-2	6.04167	66.5	14.6763	0.579364	2	8.5	2.39	2
HR18	HX302S	HH4153	HN-CS-3	6	78	11.625	0.586583	2	3.5	1.48	NO_GRADE
HR18	HX302S	HH4153	HN-CS-4	6	62	16.41	0.583	2	7	2.78	2
HR18	HX302S	HH4153	HN-CS-5	6.83333	39	19.765	0.580167	2	4	0.6	NO_GRADE
HR18	HX302S	HH4153	HN-LS-1	6.33333	52	16.12	0.555333	1	3.5	0.96	3
HR18	HX302S	HH4153	HN-LS-2	6.58333	38	17.915	0.508333	1	2.5	1.12	NO_GRADE
HR18	HX302S	HH4153	HN-LS-3	6.08333	57.6	16.045	0.5655	2	8.5	1.52	3
HR18	HX302S	HH4153	HN-LS-4	6	63	15.675	0.528417	2	9.5	2.53	2
HR18	HX302S	HH4153	SC-GH-1	6.83333	45.3333	17.305	0.5555	1	8	1.71	NO_GRADE
HR18	HX302S	HH4153	SC-GH-2	5.75	55.8	16.59	0.525917	1	8.5	1.75	3
HR18	HX302S	HH4153	SC-GH-3	7	51.5	17.335	0.574917	1	6.5	1.41	3
HR180	ZXS	WSSM534	AH-HF-1	5.54167	72.6667	12.81	0.51975	2	13	4.13	NO_GRADE
HR180	ZXS	WSSM534	AH-HF-2	6.29167	78.5	12.75	0.389417	2	13.5	3.64	NO_GRADE
HR180	ZXS	WSSM534	AH-HF-3	6	78	13.3	0.527167	2	20	4.81	3
HR180	ZXS	WSSM534	AH-HF-4	6.33333	69	15.08	0.53925	2	5.5	1.38	2
HR180	ZXS	WSSM534	HB-EZ-1	5.70833	73.25	13.07	0.385917	2	11	3.46	3
HR180	ZXS	WSSM534	HB-EZ-2	6.08333	63.6667	11.715	0.473	3	34	11.55	NO_GRADE
HR180	ZXS	WSSM534	HB-EZ-3	6.04167	67	11.92	0.491333	2	21.5	7.3	NO_GRADE
HR180	ZXS	WSSM534	HB-EZ-4	7	59.5	15.45	0.499583	2	7.5	1.8	3
HR180	ZXS	WSSM534	HN-CS-1	6.02778	69	13.48	0.6025	2	14	4.59	3
HR180	ZXS	WSSM534	HN-CS-2	6.25	76	13.215	0.593333	2	17	5.18	NO_GRADE
HR180	ZXS	WSSM534	HN-CS-3	6	71	13.29	0.616444	2	13	4.63	3
HR180	ZXS	WSSM534	HN-CS-4	6	63.5	13.16	0.5018	2	18	6.71	NO_GRADE
HR180	ZXS	WSSM534	HN-CS-5	6.91667	55.5	16.895	0.449833	2	6.5	1.5	3
HR180	ZXS	WSSM534	HN-LS-1	6.75	44.2	16.205	0.40775	1	5	2.37	NO_GRADE
HR180	ZXS	WSSM534	HN-LS-2	6.33333	43	15.04	0.495583	1	6.5	1.77	NO_GRADE
HR180	ZXS	WSSM534	HN-LS-3	5.95833	57.3333	13.93	0.492333	1	13.5	4.98	3
HR180	ZXS	WSSM534	HN-LS-4	6	68.6667	13.72	0.475583	2	10	3.54	3
HR180	ZXS	WSSM534	SC-GH-1	6.83333	45.5	15.82	0.466583	1	11	3.76	NO_GRADE
HR180	ZXS	WSSM534	SC-GH-2	6.83333	59.75	15.035	0.557833	1	7.5	1.96	3
HR180	ZXS	WSSM534	SC-GH-3	6.70833	64.1667	15.075	0.591083	2	14.5	3.74	3
HR183	ZXS	HZ	AH-HF-1	6	64.5	12.035	0.50175	2	33.5	13.06	NO_GRADE
HR183	ZXS	HZ	AH-HF-2	5.25	70	11.72	0.435917	2	23	7.29	NO_GRADE
HR183	ZXS	HZ	AH-HF-3	5.83333	78	12.355	0.453083	2	21	6.46	NO_GRADE
HR183	ZXS	HZ	AH-HF-4	4.25	73	13.675	0.5195	2	11	3.02	NO_GRADE
HR183	ZXS	HZ	HB-EZ-1	5.35417	68	12.115	0.417167	2	14.5	4.89	NO_GRADE
HR183	ZXS	HZ	HB-EZ-2	5.1875	56	11	0.480917	3	34	10.71	NO_GRADE
HR183	ZXS	HZ	HB-EZ-3	4.45833	68	11.065	0.458167	2	35.5	11.36	NO_GRADE
HR183	ZXS	HZ	HB-EZ-4	4.79167	55.7143	13.735	0.469417	2	11	3.29	NO_GRADE
HR183	ZXS	HZ	HN-CS-1	5	78	13.24	0.59475	1	17	6.7	NO_GRADE
HR183	ZXS	HZ	HN-CS-2	6.08333	81	12.59	0.571727	2	17.5	6.18	NO_GRADE
HR183	ZXS	HZ	HN-CS-3	5.375	80.5	13.095	0.58825	2	16.5	4.54	3
HR183	ZXS	HZ	HN-CS-4	4.75	58	12.02	0.4746	3	30	11.83	NO_GRADE
HR183	ZXS	HZ	HN-CS-5	4.91667	71.3333	15.12	0.460167	2	10	2.79	NO_GRADE
HR183	ZXS	HZ	HN-LS-1	5.08333	47.6667	15.885	0.471417	1	5.5	2.19	NO_GRADE
HR183	ZXS	HZ	HN-LS-2	5.5	55.75	14.1	0.484	2	15	4.67	3
HR183	ZXS	HZ	HN-LS-3	4.29167	62	13.21	0.434917	1	14	4.1	NO_GRADE
HR183	ZXS	HZ	HN-LS-4	4.79167	69.3333	12.915	0.458167	2	20.5	7.45	NO_GRADE
HR183	ZXS	HZ	SC-GH-1	6	58	13.97	0.474583	2	17.5	7.14	NO_GRADE
HR183	ZXS	HZ	SC-GH-2	4.04167	64	14.05	0.559167	2	12.5	3.61	NO_GRADE
HR183	ZXS	HZ	SC-GH-3	5.58333	62	13.51	0.56	2	15.5	4.49	3
HR2	HX302S	HH3135	AH-HF-1	5	67	12.77	0.249833	2	16	5.09	NO_GRADE
HR2	HX302S	HH3135	AH-HF-2	5.91667	69	13.065	0.238333	2	19	6.94	NO_GRADE
HR2	HX302S	HH3135	AH-HF-3	5.04167	71	14.125	0.503583	2	12	2.95	3
HR2	HX302S	HH3135	AH-HF-4	4.85417	65	15.55	0.6195	2	7.5	1.46	NO_GRADE
HR2	HX302S	HH3135	HB-EZ-1	5.91667	64	12.295	0.208333	2	23	8.72	NO_GRADE
HR2	HX302S	HH3135	HB-EZ-2	4.79167	74.5	11.8	0.573917	3	29.5	9.77	NO_GRADE
HR2	HX302S	HH3135	HB-EZ-3	5.72917	61	12.795	0.621583	3	16	5.1	NO_GRADE
HR2	HX302S	HH3135	HB-EZ-4	5.47917	60	16.4	0.58775	2	6.5	1.53	3
HR2	HX302S	HH3135	HN-CS-1	5.25	78.5	13.515	0.615417	3	20.5	6.65	NO_GRADE
HR2	HX302S	HH3135	HN-CS-2	5.64583	83	12.585	0.549333	2	26.5	8.45	NO_GRADE
HR2	HX302S	HH3135	HN-CS-3	6	74.5	12.75	0.618417	2	20	4.99	NO_GRADE
HR2	HX302S	HH3135	HN-CS-4	5	63	13.94	0.575167	2	18	5.13	NO_GRADE
HR2	HX302S	HH3135	HN-CS-5	7	57	18.52	0.488083	2	4	1.34	3
HR2	HX302S	HH3135	HN-LS-1	5.66667	53.6	14.885	0.6705	2	7.5	2.06	3
HR2	HX302S	HH3135	HN-LS-2	5.70833	61	15.795	0.616917	2	1.5	0.4	3
HR2	HX302S	HH3135	HN-LS-3	5.58333	70.25	13.42	0.562917	2	20	6.67	NO_GRADE
HR2	HX302S	HH3135	HN-LS-4	4.91667	63.5	13.68	0.60625	2	18	5.1	NO_GRADE
HR2	HX302S	HH3135	SC-GH-1	5.41667	57	14.785	0.5425	2	20	5.84	NO_GRADE
HR2	HX302S	HH3135	SC-GH-2	6.16667	54	14.92	0.562833	2	20.5	5.58	NO_GRADE
HR2	HX302S	HH3135	SC-GH-3	6.02083	56.5	14.925	0.620917	2	11	3.13	3
HR21	HY468S	HH8700	AH-HF-1	6	72	12.725	0.48775	2	12.5	4.35	NO_GRADE
HR21	HY468S	HH8700	AH-HF-2	6	75.5	12.01	0.5335	2	26.5	7.78	NO_GRADE
HR21	HY468S	HH8700	AH-HF-3	6	80	15.645	0.6055	2	6.5	1.8	2
HR21	HY468S	HH8700	AH-HF-4	6.33333	58.5	16.26	0.590667	2	4.5	1.22	3
HR21	HY468S	HH8700	HB-EZ-1	6.125	68.5	12.815	0.435667	2	13	4.04	NO_GRADE
HR21	HY468S	HH8700	HB-EZ-2	6	60.25	14.245	0.52175	2	20.5	7.05	NO_GRADE
HR21	HY468S	HH8700	HB-EZ-3	6.08333	65	14.215	0.592417	2	10.5	2.27	2
HR21	HY468S	HH8700	HB-EZ-4	6.91667	39.3333	17.92	0.514083	2	9.5	2.41	NO_GRADE
HR21	HY468S	HH8700	HN-CS-1	6	79	11.89	0.647833	2	11	3.8	NO_GRADE
HR21	HY468S	HH8700	HN-CS-2	6	76	13.41	0.61725	2	24.5	8.41	NO_GRADE
HR21	HY468S	HH8700	HN-CS-3	6.08333	76	14.64	0.660583	2	9.5	3.13	3
HR21	HY468S	HH8700	HN-CS-4	5.91667	67.75	15.23	0.6113	2	8.5	2.45	3
HR21	HY468S	HH8700	HN-CS-5	6.75	52	18.925	0.583917	2	8.5	3.02	3
HR21	HY468S	HH8700	HN-LS-1	6.16667	66	13.32	0.537083	2	16.5	4.6	3
HR21	HY468S	HH8700	HN-LS-2	6.5	41	16.74	0.59375	1	1.5	0.4	NO_GRADE
HR21	HY468S	HH8700	HN-LS-3	6.25	57.5	15.005	0.566583	2	12.5	4.04	3
HR21	HY468S	HH8700	HN-LS-4	6.66667	57	15.2	0.591333	1	3.5	1.5	3
HR21	HY468S	HH8700	SC-GH-1	6.375	67	14.375	0.5475	2	16	3.84	3
HR21	HY468S	HH8700	SC-GH-2	6.41667	66.5	14.965	0.5235	2	11.5	2.27	2
HR21	HY468S	HH8700	SC-GH-3	6.29167	58	16.06	0.632917	2	5.5	1.43	3
HR22	HY468S	HH8612	AH-HF-1	5.08333	62.5	11.56	0.274167	2	37.5	16.94	NO_GRADE
HR22	HY468S	HH8612	AH-HF-2	5.83333	62.5	11.805	0.258333	2	23.5	10.11	NO_GRADE
HR22	HY468S	HH8612	AH-HF-3	5.29167	64	13.95	0.561583	2	16.5	4.71	3
HR22	HY468S	HH8612	AH-HF-4	4.97917	71.5	16.31	0.59125	2	8.5	2.36	NO_GRADE
HR22	HY468S	HH8612	HB-EZ-1	4.25	60.5	11.355	0.281	2	30	11.26	NO_GRADE
HR22	HY468S	HH8612	HB-EZ-2	4.8125	60	10.605	0.507	2	37.5	15.45	NO_GRADE
HR22	HY468S	HH8612	HB-EZ-3	4.41667	64	12.64	0.61925	2	26	8.86	NO_GRADE
HR22	HY468S	HH8612	HB-EZ-4	5.91667	49.25	16.785	0.578083	2	11	2.58	NO_GRADE
HR22	HY468S	HH8612	HN-CS-1	4.41667	71.5	11.84	0.591583	2	27.5	9.54	NO_GRADE
HR22	HY468S	HH8612	HN-CS-2	4.79167	76.5	12.11	0.5885	2	35	12.35	NO_GRADE
HR22	HY468S	HH8612	HN-CS-3	4.75	87.5	12.965	0.566667	2	42	15.61	NO_GRADE
HR22	HY468S	HH8612	HN-CS-4	3.91667	70.5	13.325	0.56725	3	40.5	14.77	NO_GRADE
HR22	HY468S	HH8612	HN-CS-5	5.91667	61.25	17.575	0.549833	2	5	1.3	3
HR22	HY468S	HH8612	HN-LS-1	6.16667	58.5	15.925	0.576083	2	2.5	0.63	3
HR22	HY468S	HH8612	HN-LS-2	4.58333	41.5	13.845	0.521833	2	8.5	2.07	NO_GRADE
HR22	HY468S	HH8612	HN-LS-3	4.125	60.75	12.99	0.616833	2	27.5	8.36	NO_GRADE
HR22	HY468S	HH8612	HN-LS-4	4.08333	70.6667	12.27	0.53125	2	19.5	6.54	NO_GRADE
HR22	HY468S	HH8612	SC-GH-1	5.16667	61.8	13.95	0.521917	2	29	7.35	NO_GRADE
HR22	HY468S	HH8612	SC-GH-2	5.29167	66.5	14.405	0.520083	2	20	5.46	NO_GRADE
HR22	HY468S	HH8612	SC-GH-3	5.5	56.5	15.25	0.625667	2	15.5	3.45	3
HR23	HY468S	HH7810	AH-HF-1	4.5625	62.5	11.03	0.202917	3	47.5	22.78	NO_GRADE
HR23	HY468S	HH7810	AH-HF-2	4.5	65.5	11.03	0.25	3	41	19.23	NO_GRADE
HR23	HY468S	HH7810	AH-HF-3	3.91667	65	13.505	0.540417	3	14	3.7	NO_GRADE
HR23	HY468S	HH7810	AH-HF-4	4.375	68.5	15.835	0.62725	2	11.5	2.83	NO_GRADE
HR23	HY468S	HH7810	HB-EZ-1	4.5	60.5	9.885	0.233917	3	47.5	20.92	NO_GRADE
HR23	HY468S	HH7810	HB-EZ-2	5.66667	59	10.405	0.591	3	43.5	16.05	NO_GRADE
HR23	HY468S	HH7810	HB-EZ-3	5.66667	67	11.94	0.585	2	32	9.29	NO_GRADE
HR23	HY468S	HH7810	HB-EZ-4	5.91667	56	17.395	0.5715	2	10.5	2.3	3
HR23	HY468S	HH7810	HN-CS-1	4.83333	74.5	11.6963	0.593583	2	39.5	15.52	NO_GRADE
HR23	HY468S	HH7810	HN-CS-2	5.58333	74	12.04	0.521917	3	39.5	16.15	NO_GRADE
HR23	HY468S	HH7810	HN-CS-3	4.125	82.5	12.315	0.624417	2	22.5	7.44	NO_GRADE
HR23	HY468S	HH7810	HN-CS-4	5.16667	67	13.22	0.600083	2	27.5	9.14	NO_GRADE
HR23	HY468S	HH7810	HN-CS-5	6.16667	55	18.87	0.554083	2	9	2.63	3
HR23	HY468S	HH7810	HN-LS-1	4.875	63	15.69	0.602167	2	2	0.45	NO_GRADE
HR23	HY468S	HH7810	HN-LS-2	4.58333	66.6	14.385	0.624583	2	8	2.38	NO_GRADE
HR23	HY468S	HH7810	HN-LS-3	4.58333	70	12.435	0.602667	2	20	6.33	NO_GRADE
HR23	HY468S	HH7810	HN-LS-4	4.83333	64	11.86	0.579583	2	20	5.49	NO_GRADE
HR23	HY468S	HH7810	SC-GH-1	5.29167	65.5	14.27	0.562583	2	26	6.56	NO_GRADE
HR23	HY468S	HH7810	SC-GH-2	5.33333	58	13.965	0.565833	2	25.5	7.25	NO_GRADE
HR23	HY468S	HH7810	SC-GH-3	4.75	63.5	14.905	0.621167	2	17	4.38	NO_GRADE
HR25	HY468S	HH8012	AH-HF-1	6.29167	37	17.98	0.423583	2	9	2.43	NO_GRADE
HR25	HY468S	HH8012	AH-HF-2	6.25	44	18.33	0.472417	2	19	6.43	NO_GRADE
HR25	HY468S	HH8012	AH-HF-3	6.25	59.5	17.99	0.524083	2	7	1.88	3
HR25	HY468S	HH8012	AH-HF-4	6.41667	60.6667	19.295	0.511583	2	4	0.97	2
HR25	HY468S	HH8012	HB-EZ-1	6	53	15.51	0.365833	2	13.5	5.31	NO_GRADE
HR25	HY468S	HH8012	HB-EZ-2	6.16667	38	18.51	0.417083	2	17	6.1	NO_GRADE
HR25	HY468S	HH8012	HB-EZ-3	6.375	39	18.65	0.4435	2	11.5	4.65	NO_GRADE
HR25	HY468S	HH8012	HB-EZ-4	6.5625	34.5	20.35	0.380583	2	5	1.18	NO_GRADE
HR25	HY468S	HH8012	HN-CS-1	6.125	57.5	16.93	0.616667	2	5	1.22	3
HR25	HY468S	HH8012	HN-CS-2	6.29167	58	17.3063	0.58975	2	9	3.93	3
HR25	HY468S	HH8012	HN-CS-3	6.41667	53	18.17	0.61025	2	6.5	3.03	3
HR25	HY468S	HH8012	HN-CS-4	6.58333	44.5	17.96	0.535333	2	11.5	4.39	NO_GRADE
HR25	HY468S	HH8012	HN-CS-5	6.66667	39.5	20.31	0.43675	2	5.5	1.56	NO_GRADE
HR25	HY468S	HH8012	HN-LS-1	5.875	39.5	18.03	0.41225	1	12.5	2.96	NO_GRADE
HR25	HY468S	HH8012	HN-LS-2	6.02083	39.5	16.78	0.354083	2	5.5	1.58	NO_GRADE
HR25	HY468S	HH8012	HN-LS-3	6.70833	35.8	20.135	0.545091	2	1.5	0.32	NO_GRADE
HR25	HY468S	HH8012	HN-LS-4	6.08333	45	17.9	0.40125	2	11	3.55	NO_GRADE
HR25	HY468S	HH8012	SC-GH-1	6.16667	40	17.725	0.457167	2	8	1.6	NO_GRADE
HR25	HY468S	HH8012	SC-GH-2	6.79167	44.5	19.355	0.541667	2	9	2.53	NO_GRADE
HR25	HY468S	HH8012	SC-GH-3	6.83333	39.6667	19.725	0.54325	2	7	2.05	NO_GRADE
HR26	HY468S	HH6210	AH-HF-1	6.08333	73	14.11	0.53025	2	9.5	3.04	3
HR26	HY468S	HH6210	AH-HF-2	6.08333	75.5	14.81	0.512	2	6	1.44	2
HR26	HY468S	HH6210	AH-HF-3	5.66667	78	16.055	0.5745	2	2	0.55	3
HR26	HY468S	HH6210	AH-HF-4	7	51.4	18.13	0.492167	1	1	0.17	3
HR26	HY468S	HH6210	HB-EZ-1	5.66667	74	12.48	0.369333	2	9	3.06	NO_GRADE
HR26	HY468S	HH6210	HB-EZ-2	6.04167	67	13.105	0.568917	2	11	3.64	3
HR26	HY468S	HH6210	HB-EZ-4	6.95833	40	18.4	0.473333	2	4	1.26	NO_GRADE
HR26	HY468S	HH6210	HN-CS-1	6	77	13.3563	0.64975	3	11	3.04	NO_GRADE
HR26	HY468S	HH6210	HN-CS-2	6	74	13.76	0.625583	2	4.5	1.49	2
HR26	HY468S	HH6210	HN-CS-3	6.125	71	14.08	0.590667	2	8	2.68	2
HR26	HY468S	HH6210	HN-CS-4	6.91667	69.5	15.82	0.577417	2	5.5	1.55	2
HR26	HY468S	HH6210	HN-CS-5	7	51.8	19.235	0.50475	2	5.5	1.71	3
HR26	HY468S	HH6210	HN-LS-1	6.20833	48	15.605	0.525833	1	5.5	1.43	NO_GRADE
HR26	HY468S	HH6210	HN-LS-2	5.8125	62	14.995	0.571625	2	6	1.33	3
HR26	HY468S	HH6210	HN-LS-3	6.08333	61	14.095	0.54325	2	4	1	2
HR26	HY468S	HH6210	HN-LS-4	6	73	14.325	0.517667	2	12	3.31	3
HR26	HY468S	HH6210	SC-GH-1	6.66667	61	15.35	0.53475	2	6.5	1.41	2
HR26	HY468S	HH6210	SC-GH-2	7	55.5	15.71	0.534583	2	5	1	3
HR26	HY468S	HH6210	SC-GH-3	6.125	56.75	16.175	0.5585	2	2	0.83	3
HR28	HY468S	HH8954	AH-HF-1	5.89583	69.75	14.615	0.29175	2	13	5.38	NO_GRADE
HR28	HY468S	HH8954	AH-HF-2	6	82	13.725	0.484917	2	25	7.74	NO_GRADE
HR28	HY468S	HH8954	AH-HF-3	6	70.5	15.04	0.54475	3	7.5	2.03	NO_GRADE
HR28	HY468S	HH8954	AH-HF-4	5.79167	56.5	18.285	0.518083	2	7	1.45	3
HR28	HY468S	HH8954	HB-EZ-1	5.5625	72	12.215	0.273833	2	22	9.03	NO_GRADE
HR28	HY468S	HH8954	HB-EZ-2	5.70833	63	12.49	0.51625	2	20	7.66	NO_GRADE
HR28	HY468S	HH8954	HB-EZ-3	6.41667	70	13.815	0.536667	2	15	5.02	NO_GRADE
HR28	HY468S	HH8954	HB-EZ-4	6.70833	54	18.535	0.5275	2	10	3.45	3
HR28	HY468S	HH8954	HN-CS-1	5.875	73	13.55	0.62	2	21	8.17	NO_GRADE
HR28	HY468S	HH8954	HN-CS-2	6	68.5	13.5463	0.561	2	19.5	7.23	NO_GRADE
HR28	HY468S	HH8954	HN-CS-3	5.625	75.5	14.53	0.639917	2	17	5.88	NO_GRADE
HR28	HY468S	HH8954	HN-CS-4	5.41667	66.5	14.38	0.533	2	18.5	5.92	NO_GRADE
HR28	HY468S	HH8954	HN-CS-5	7	50.5	19.535	0.5445	2	11	3.17	3
HR28	HY468S	HH8954	HN-LS-1	6.08333	48.25	16.075	0.565333	2	4.5	1.03	NO_GRADE
HR28	HY468S	HH8954	HN-LS-2	6.41667	42.5	15.44	0.541455	2	12.5	4.67	NO_GRADE
HR28	HY468S	HH8954	HN-LS-3	5.29167	72	14.73	0.519083	2	15.5	4.37	3
HR28	HY468S	HH8954	HN-LS-4	6.08333	69.3333	14.455	0.5005	2	17.5	4.86	3
HR28	HY468S	HH8954	SC-GH-1	6.83333	68.5	15.825	0.560417	2	17	4.87	3
HR28	HY468S	HH8954	SC-GH-2	5.70833	56.5	15.71	0.53775	3	19	5.95	NO_GRADE
HR28	HY468S	HH8954	SC-GH-3	6.625	61	16.045	0.574167	2	5.5	1.38	2
HR29	HY468S	HH4153	AH-HF-1	6	73	13.415	0.283417	2	10	3.99	3
HR29	HY468S	HH4153	AH-HF-2	6	74.5	13.825	0.509667	2	15	4.82	3
HR29	HY468S	HH4153	AH-HF-3	6.08333	64.5	15.705	0.565083	2	6	1.34	2
HR29	HY468S	HH4153	AH-HF-4	6.375	58.8	17.97	0.488417	1	2.5	0.41	3
HR29	HY468S	HH4153	HB-EZ-1	6.20833	69.25	13.29	0.355167	2	11.5	3.81	3
HR29	HY468S	HH4153	HB-EZ-2	6.20833	70.5	12.285	0.478667	2	14	5.06	NO_GRADE
HR29	HY468S	HH4153	HB-EZ-3	5.66667	59.5	13.515	0.4885	2	7.5	2.87	3
HR29	HY468S	HH4153	HB-EZ-4	7	44.5	18.325	0.470583	2	4.5	1.19	NO_GRADE
HR29	HY468S	HH4153	HN-CS-1	6	73.5	13.17	0.612333	2	27.5	8.63	NO_GRADE
HR29	HY468S	HH4153	HN-CS-2	3	78.5	11.895	0.598	2	10	3.14	NO_GRADE
HR29	HY468S	HH4153	HN-CS-3	6	78	14.47	0.646833	2	12.5	4.9	3
HR29	HY468S	HH4153	HN-CS-4	6.08333	67	16.045	0.51775	2	6.5	1.38	2
HR29	HY468S	HH4153	HN-CS-5	6.79167	46.5	20.2	0.48025	2	4.5	0.97	NO_GRADE
HR29	HY468S	HH4153	HN-LS-1	6.79167	48	15.61	0.502545	2	6	2.03	NO_GRADE
HR29	HY468S	HH4153	HN-LS-2	6.75	50.5	17.905	0.509417	1	1	0.37	3
HR29	HY468S	HH4153	HN-LS-3	6.25	62.5	15.245	0.504833	2	18	6.83	NO_GRADE
HR29	HY468S	HH4153	HN-LS-4	5.875	67.5	14.67	0.498	2	8.5	2.46	3
HR29	HY468S	HH4153	SC-GH-1	6.79167	53	16.03	0.502	2	11	3.09	3
HR29	HY468S	HH4153	SC-GH-2	6.75	60.25	16.32	0.5405	2	6	1.39	2
HR29	HY468S	HH4153	SC-GH-3	6.35417	45.5	16.2	0.591083	2	5	1.47	NO_GRADE
HR3	HX302S	HH7503	AH-HF-1	4.5	67.5	13.14	0.467417	2	17.5	6.24	NO_GRADE
HR3	HX302S	HH7503	AH-HF-2	4.45833	74	13.35	0.339333	2	15.5	4.9	NO_GRADE
HR3	HX302S	HH7503	AH-HF-3	5.375	77.25	14.43	0.49225	2	8	1.99	3
HR3	HX302S	HH7503	AH-HF-4	5.08333	60.5	16.29	0.550583	2	5.5	1.34	3
HR3	HX302S	HH7503	HB-EZ-1	4.5	74.5	13.26	0.364083	2	15	4.99	NO_GRADE
HR3	HX302S	HH7503	HB-EZ-2	5.1875	71	12.67	0.468667	2	26.5	9.01	NO_GRADE
HR3	HX302S	HH7503	HB-EZ-3	5.08333	65	13.92	0.557417	2	16	5.08	NO_GRADE
HR3	HX302S	HH7503	HB-EZ-4	5.83333	53	15.485	0.536333	2	7.5	1.74	3
HR3	HX302S	HH7503	HN-CS-1	5.3125	75	13.74	0.610833	2	14	3.89	3
HR3	HX302S	HH7503	HN-CS-2	5	80.5	14.04	0.6255	2	14	4.17	3
HR3	HX302S	HH7503	HN-CS-3	4.66667	88	14.325	0.547417	2	16.5	4.47	NO_GRADE
HR3	HX302S	HH7503	HN-CS-4	5.5625	69	14.045	0.6149	2	10.5	3.42	3
HR3	HX302S	HH7503	HN-CS-5	6.02083	61.5	17.615	0.524333	2	11	2.98	2
HR3	HX302S	HH7503	HN-LS-1	5.04167	56	14.24	0.489417	1	10.5	2.98	3
HR3	HX302S	HH7503	HN-LS-2	5.5	63	14.29	0.53825	2	20.5	6.68	NO_GRADE
HR3	HX302S	HH7503	HN-LS-3	5.58333	67.2	14.52	0.555	2	16	4.28	3
HR3	HX302S	HH7503	HN-LS-4	5.14583	54.25	15.89	0.50175	2	8	1.88	3
HR3	HX302S	HH7503	SC-GH-1	5.875	60	15.565	0.456583	2	8.5	2.29	3
HR3	HX302S	HH7503	SC-GH-2	5.66667	60	15.655	0.506333	2	12.5	4.36	3
HR3	HX302S	HH7503	SC-GH-3	6.25	59.5	15.225	0.545	2	9.5	2.24	3
HR30	HY468S	HH7503	AH-HF-1	5.5	65	11.825	0.50425	2	20.5	7.31	NO_GRADE
HR30	HY468S	HH7503	AH-HF-2	6	74	11.51	0.43975	2	23.5	8.23	NO_GRADE
HR30	HY468S	HH7503	AH-HF-3	5.33333	79	13.41	0.528917	2	9.5	2.18	3
HR30	HY468S	HH7503	AH-HF-4	4.875	62.5	15.745	0.528417	2	3.5	1.18	NO_GRADE
HR30	HY468S	HH7503	HB-EZ-1	5.625	65.5	12.675	0.431333	2	20	6.96	NO_GRADE
HR30	HY468S	HH7503	HB-EZ-2	5.20833	70.5	11.965	0.532167	2	20.5	7.44	NO_GRADE
HR30	HY468S	HH7503	HB-EZ-3	4.54167	63	12.615	0.504417	2	10.5	2.68	NO_GRADE
HR30	HY468S	HH7503	HB-EZ-4	5.89583	67	16.705	0.471833	2	6.5	2.17	3
HR30	HY468S	HH7503	HN-CS-1	4.875	78	12.68	0.589917	2	14	4.93	NO_GRADE
HR30	HY468S	HH7503	HN-CS-2	5.33333	69.5	12.5663	0.606417	2	15	4.75	NO_GRADE
HR30	HY468S	HH7503	HN-CS-3	5.125	88	13.045	0.6136	2	12.5	4.48	3
HR30	HY468S	HH7503	HN-CS-4	4.16667	70	13.765	0.538417	2	11	3.46	NO_GRADE
HR30	HY468S	HH7503	HN-CS-5	5.66667	62	17.765	0.438	2	11	2.92	3
HR30	HY468S	HH7503	HN-LS-1	4.375	57.5	14.615	0.434667	2	6	2.05	NO_GRADE
HR30	HY468S	HH7503	HN-LS-2	4.58333	54.5	13.305	0.453417	2	9.5	4	NO_GRADE
HR30	HY468S	HH7503	HN-LS-3	3.66667	55.5	15.72	0.433167	2	6.5	1.76	NO_GRADE
HR30	HY468S	HH7503	HN-LS-4	5	70.5	13.67	0.47375	2	18	4.76	3
HR30	HY468S	HH7503	SC-GH-1	5.375	60.5	14.63	0.542833	2	11.5	3.62	3
HR30	HY468S	HH7503	SC-GH-2	6.58333	65	14.42	0.517583	2	13.5	3.97	3
HR30	HY468S	HH7503	SC-GH-3	4.6875	62.25	15.195	0.536083	2	13	3.01	NO_GRADE
HR31	HY468S	TS	AH-HF-1	5	65.5	10.955	0.424333	2	25.5	8.85	NO_GRADE
HR31	HY468S	TS	AH-HF-2	4.70833	66	11.785	0.39025	2	28	10.65	NO_GRADE
HR31	HY468S	TS	AH-HF-3	5.375	71	12.96	0.5535	2	9	1.9	NO_GRADE
HR31	HY468S	TS	AH-HF-4	5.47917	60.75	14.685	0.5785	2	7.5	1.64	3
HR31	HY468S	TS	HB-EZ-1	5.35417	66.75	10.22	0.458167	2	22	7.94	NO_GRADE
HR31	HY468S	TS	HB-EZ-2	5.58333	64	10.125	0.560917	2	24.5	7.97	NO_GRADE
HR31	HY468S	TS	HB-EZ-3	5.375	63	10.44	0.5395	2	21.5	6.22	NO_GRADE
HR31	HY468S	TS	HB-EZ-4	5.97917	54	15.82	0.53075	2	10	1.87	3
HR31	HY468S	TS	HN-CS-1	5.16667	73.75	11	0.560083	2	19.5	6.82	NO_GRADE
HR31	HY468S	TS	HN-CS-2	5.5	71	11.08	0.570496	3	25	7.71	NO_GRADE
HR31	HY468S	TS	HN-CS-3	5	79	11.6	0.593417	2	16	5.19	NO_GRADE
HR31	HY468S	TS	HN-CS-4	4.5	67.6667	12.225	0.6074	4	16	5.53	NO_GRADE
HR31	HY468S	TS	HN-CS-5	4.72917	70	17.165	0.563083	2	8	1.67	NO_GRADE
HR31	HY468S	TS	HN-LS-1	3.75	56.75	12.54	0.5915	2	10	2.38	NO_GRADE
HR31	HY468S	TS	HN-LS-2	4.33333	56	14.77	0.581417	2	3	0.99	NO_GRADE
HR31	HY468S	TS	HN-LS-3	4.95833	64.3333	11.925	0.584833	2	16	5.28	NO_GRADE
HR31	HY468S	TS	HN-LS-4	5.08333	67	11.645	0.51325	2	25	7.42	NO_GRADE
HR31	HY468S	TS	SC-GH-1	5.54167	65.8	13.59	0.560167	2	21.5	5.89	NO_GRADE
HR31	HY468S	TS	SC-GH-2	5.52083	69.5	14.105	0.56325	2	17	4.08	3
HR31	HY468S	TS	SC-GH-3	5	68.5	14.465	0.6165	2	10	1.96	3
HR33	HY468S	LKSM13H	AH-HF-1	6	68.6667	12.475	0.452333	2	8	2.44	NO_GRADE
HR33	HY468S	LKSM13H	AH-HF-2	6	76.5	13.64	0.419167	2	6	1.56	2
HR33	HY468S	LKSM13H	AH-HF-3	6.16667	80	15.005	0.54225	2	3.5	0.81	2
HR33	HY468S	LKSM13H	AH-HF-4	6.58333	71	16.89	0.51925	1	1	0.21	1
HR33	HY468S	LKSM13H	HB-EZ-1	5.33333	78	12.915	0.369583	2	-	-	NO_GRADE
HR33	HY468S	LKSM13H	HB-EZ-2	6.04167	72.5	12.48	0.496083	2	16.5	5.93	NO_GRADE
HR33	HY468S	LKSM13H	HB-EZ-3	6.125	68.1667	13.55	0.510167	2	7	2.11	2
HR33	HY468S	LKSM13H	HB-EZ-4	7	48	17.22	0.504	2	5.5	1.28	NO_GRADE
HR33	HY468S	LKSM13H	HN-CS-1	-	-	-	-	2	14.5	3.95	NO_GRADE
HR33	HY468S	LKSM13H	HN-CS-2	6	75	13.12	0.5715	2	7.5	1.91	2
HR33	HY468S	LKSM13H	HN-CS-3	6	76.5	13.425	0.559917	2	8	1.97	2
HR33	HY468S	LKSM13H	HN-CS-4	6.16667	68	14.1	0.6081	2	6.5	2.08	2
HR33	HY468S	LKSM13H	HN-LS-1	6.54167	57.5	16.455	0.53325	2	1	0.2	3
HR33	HY468S	LKSM13H	HN-LS-2	6.33333	53	14.905	0.530917	2	2.5	0.72	3
HR33	HY468S	LKSM13H	HN-LS-3	6	69.5	14.255	0.425667	2	13	5.2	NO_GRADE
HR33	HY468S	LKSM13H	HN-LS-4	6	75	13.81	0.489667	2	7	1.99	2
HR33	HY468S	LKSM13H	SC-GH-1	6.95833	72.5	15.215	0.468333	2	10.5	3.38	3
HR33	HY468S	LKSM13H	SC-GH-2	7	60.75	15.615	0.52025	2	8	1.72	2
HR33	HY468S	LKSM13H	SC-GH-3	6.5	57.25	15.76	0.579833	2	4	1.17	3
HR34	HY468S	HH2646	AH-HF-1	6	66	12.9	0.399	2	10.5	3.6	NO_GRADE
HR34	HY468S	HH2646	AH-HF-2	6	72	12.51	0.391083	2	10.5	3.19	NO_GRADE
HR34	HY468S	HH2646	AH-HF-3	6	78.5	14.395	0.546	2	5	1.2	2
HR34	HY468S	HH2646	AH-HF-4	6.875	61	16.075	0.592333	2	4	1.24	2
HR34	HY468S	HH2646	HB-EZ-1	5.41667	67.5	12.565	0.408167	2	9.5	3.01	NO_GRADE
HR34	HY468S	HH2646	HB-EZ-2	6	66.25	12.255	0.522167	2	13.5	4.87	NO_GRADE
HR34	HY468S	HH2646	HB-EZ-3	6.33333	65	12.97	0.496917	2	5	1.23	NO_GRADE
HR34	HY468S	HH2646	HB-EZ-4	6.95833	53.25	17.325	0.478083	2	4	1.04	3
HR34	HY468S	HH2646	HN-CS-1	6	81.5	13.19	0.582667	2	16.5	5.32	NO_GRADE
HR34	HY468S	HH2646	HN-CS-2	6.08333	81	13.32	0.5215	2	14.5	4.48	3
HR34	HY468S	HH2646	HN-CS-3	6	79.5	12.895	0.583	2	10	2.86	NO_GRADE
HR34	HY468S	HH2646	HN-CS-4	6.29167	71	13.72	0.556667	2	7.5	2.51	2
HR34	HY468S	HH2646	HN-CS-5	6.83333	63.3333	16.755	0.472833	2	6	1.65	2
HR34	HY468S	HH2646	HN-LS-1	6.25	61	15.115	0.5148	2	5.5	1.87	2
HR34	HY468S	HH2646	HN-LS-2	6.83333	50	16.225	0.527417	2	5.5	1.3	3
HR34	HY468S	HH2646	HN-LS-3	6	70	14.31	0.5495	2	8	2.32	2
HR34	HY468S	HH2646	HN-LS-4	6.16667	67.5	13.925	0.4945	2	15	4.74	3
HR34	HY468S	HH2646	SC-GH-1	6.79167	60.3333	14.97	0.506833	2	14	4.21	3
HR34	HY468S	HH2646	SC-GH-2	6.70833	63.5	15.37	0.558083	2	10.5	2.9	2
HR34	HY468S	HH2646	SC-GH-3	6.875	63	15.935	0.607833	2	4	0.89	2
HR35	HY468S	HH3748	AH-HF-1	6	70.75	13.36	0.387167	2	9.5	2.73	2
HR35	HY468S	HH3748	AH-HF-2	6	82	13.755	0.402583	2	10	2.63	2
HR35	HY468S	HH3748	AH-HF-3	5.58333	73.5	15.55	0.608917	2	4	0.96	3
HR35	HY468S	HH3748	AH-HF-4	7	54.5	17.485	0.584917	1	2.5	0.33	3
HR35	HY468S	HH3748	HB-EZ-1	5.83333	72.5	13.525	0.39025	2	12.5	4.23	3
HR35	HY468S	HH3748	HB-EZ-2	6	68	13.01	0.540833	2	16.5	5.06	NO_GRADE
HR35	HY468S	HH3748	HB-EZ-3	5.91667	70.5	14.165	0.591	2	6	2.24	3
HR35	HY468S	HH3748	HB-EZ-4	6.75	46	17.57	0.557667	2	5	1.44	NO_GRADE
HR35	HY468S	HH3748	HN-CS-1	5.875	83	13.955	0.67075	2	14.5	4.28	3
HR35	HY468S	HH3748	HN-CS-2	6	77	14.49	0.61	1	6	1.67	2
HR35	HY468S	HH3748	HN-CS-3	5.875	80	14.08	0.648583	2	9.5	2.32	3
HR35	HY468S	HH3748	HN-CS-4	6.16667	71	15.32	0.582167	2	7.5	2.7	2
HR35	HY468S	HH3748	HN-CS-5	6.91667	52	18.745	0.537833	2	7	1.91	3
HR35	HY468S	HH3748	HN-LS-1	6.54167	59.5	16.57	0.610833	1	2	0.53	3
HR35	HY468S	HH3748	HN-LS-2	6	47.75	15.205	0.58725	2	4.5	1.36	NO_GRADE
HR35	HY468S	HH3748	HN-LS-3	6	63.6	14.05	0.587833	2	11.5	3.19	3
HR35	HY468S	HH3748	HN-LS-4	6	71.5	14.015	0.541167	2	12.5	3.46	3
HR35	HY468S	HH3748	SC-GH-1	6.83333	63	15.63	0.521583	2	12	3.77	3
HR35	HY468S	HH3748	SC-GH-2	5	68.5	16.515	0.556417	2	13	3.57	3
HR35	HY468S	HH3748	SC-GH-3	6.70833	58	16.595	0.63	2	6	1.2	3
HR36	HY468S	DZ	AH-HF-1	6	60	12.745	0.481417	2	11.5	3.35	NO_GRADE
HR36	HY468S	DZ	AH-HF-2	6	75	13.165	0.437833	2	7.5	1.85	2
HR36	HY468S	DZ	AH-HF-3	6.08333	79.5	15.02	0.476167	2	2.5	0.64	2
HR36	HY468S	DZ	AH-HF-4	7	62.4	16.71	0.518167	1	4	1.2	2
HR36	HY468S	DZ	HB-EZ-1	5.75	63.5	12.61	0.401083	2	9.5	2.97	NO_GRADE
HR36	HY468S	DZ	HB-EZ-2	6	69.25	12.245	0.501583	2	10	3.22	NO_GRADE
HR36	HY468S	DZ	HB-EZ-3	6.04167	72.5	13.545	0.504583	2	10	3.19	3
HR36	HY468S	DZ	HB-EZ-4	7	46.6667	17.355	0.461417	2	4.5	1.16	NO_GRADE
HR36	HY468S	DZ	HN-CS-1	5	75.3333	12.2763	0.623	2	9.5	3.02	NO_GRADE
HR36	HY468S	DZ	HN-CS-2	6	71.5	12.7563	0.620917	2	11	3.81	NO_GRADE
HR36	HY468S	DZ	HN-CS-3	6	82	13.775	0.620167	2	2	0.4	2
HR36	HY468S	DZ	HN-CS-4	4.125	63	14.685	0.5259	1	6.5	3.41	NO_GRADE
HR36	HY468S	DZ	HN-LS-1	6.08333	56	15.145	0.471917	2	1.5	0.37	3
HR36	HY468S	DZ	HN-LS-2	6.91667	53	16.58	0.445917	2	3	0.98	3
HR36	HY468S	DZ	HN-LS-3	6	68	14.29	0.459667	2	8	2.51	2
HR36	HY468S	DZ	HN-LS-4	6.08333	67.3333	14.39	0.45775	2	7	1.6	2
HR36	HY468S	DZ	SC-GH-1	7	61.75	15.115	0.460417	2	8.5	2.38	2
HR36	HY468S	DZ	SC-GH-2	6.75	58.75	15.255	0.49025	2	6.5	1.72	3
HR36	HY468S	DZ	SC-GH-3	6.75	54.5	15.445	0.547	2	3.5	0.92	3
HR37	HY468S	HH8037	AH-HF-1	5.25	73.3333	11.9	0.428333	2	16	5.35	NO_GRADE
HR37	HY468S	HH8037	AH-HF-2	5.14583	72	11.26	0.31375	2	21	6.61	NO_GRADE
HR37	HY468S	HH8037	AH-HF-3	4.625	85	13.425	0.523	2	7.5	1.96	NO_GRADE
HR37	HY468S	HH8037	AH-HF-4	5	69	16.58	0.537583	2	5	1.07	3
HR37	HY468S	HH8037	HB-EZ-1	5.5	69.75	11.13	0.318167	2	30.5	10.83	NO_GRADE
HR37	HY468S	HH8037	HB-EZ-2	6	67.5	11.355	0.542333	2	22	7.64	NO_GRADE
HR37	HY468S	HH8037	HB-EZ-3	5.375	65.6667	12.325	0.48325	2	17	5.84	NO_GRADE
HR37	HY468S	HH8037	HB-EZ-4	5.83333	52	16.175	0.524417	2	7.5	2.19	3
HR37	HY468S	HH8037	HN-CS-1	4.95833	83.5	12.85	0.558083	2	19	6.48	NO_GRADE
HR37	HY468S	HH8037	HN-CS-2	5.75	79.5	12.3763	0.535917	2	21.5	6.84	NO_GRADE
HR37	HY468S	HH8037	HN-CS-3	5.40278	83	12.24	0.622667	2	11.5	4.03	NO_GRADE
HR37	HY468S	HH8037	HN-CS-4	4.83333	66	13.45	0.5854	2	13	5.02	NO_GRADE
HR37	HY468S	HH8037	HN-CS-5	5.33333	63	16.835	0.534	2	7	2.04	3
HR37	HY468S	HH8037	HN-LS-1	5.41667	68	15.865	0.520333	2	1.5	0.8	3
HR37	HY468S	HH8037	HN-LS-2	4.66667	62	14.055	0.537667	2	6.5	1.49	NO_GRADE
HR37	HY468S	HH8037	HN-LS-3	5.25	72.6667	12.895	0.503167	2	16.5	5.49	NO_GRADE
HR37	HY468S	HH8037	HN-LS-4	4.125	65	13.325	0.503	2	16	5.59	NO_GRADE
HR37	HY468S	HH8037	SC-GH-1	6.16667	67.25	15.42	0.5065	2	11.5	3.47	3
HR37	HY468S	HH8037	SC-GH-2	5.45833	69	14.075	0.553333	2	13.5	3.97	3
HR37	HY468S	HH8037	SC-GH-3	6.125	69.5	15.02	0.573833	2	12.5	3.23	3
HR38	HY468S	HH5106	AH-HF-1	5.04167	71	11.94	0.397583	2	20.5	6.84	NO_GRADE
HR38	HY468S	HH5106	AH-HF-2	5.08333	77	11.305	0.3745	2	21.5	6.24	NO_GRADE
HR38	HY468S	HH5106	AH-HF-3	4.16667	83.5	13.605	0.478667	2	7.5	1.85	NO_GRADE
HR38	HY468S	HH5106	AH-HF-4	4.58333	75.5	15.075	0.541	2	3.5	1.22	NO_GRADE
HR38	HY468S	HH5106	HB-EZ-1	5.33333	77	11.37	0.3695	2	27	9.3	NO_GRADE
HR38	HY468S	HH5106	HB-EZ-2	4.54167	62.5	10.79	0.486333	2	24	7.97	NO_GRADE
HR38	HY468S	HH5106	HB-EZ-3	4.875	72	12.37	0.4775	2	19.5	5.47	NO_GRADE
HR38	HY468S	HH5106	HB-EZ-4	5.66667	70	16.56	0.457833	2	8	1.94	3
HR38	HY468S	HH5106	HN-CS-1	5.5	84	11.89	0.528167	2	22	7.94	NO_GRADE
HR38	HY468S	HH5106	HN-CS-2	4.75	84.6	12.445	0.490583	2	22	7.48	NO_GRADE
HR38	HY468S	HH5106	HN-CS-3	4	90	12.67	0.617833	2	11.5	3.81	NO_GRADE
HR38	HY468S	HH5106	HN-CS-4	3.75	67.5	13.8	0.547	3	15	5.29	NO_GRADE
HR38	HY468S	HH5106	HN-CS-5	6	60.75	17.265	0.489417	2	5.5	1.57	2
HR38	HY468S	HH5106	HN-LS-1	4.20833	75.5	12.945	0.465	2	18	4.77	NO_GRADE
HR38	HY468S	HH5106	HN-LS-2	4	62.75	13.53	0.448167	2	17.5	5.62	NO_GRADE
HR38	HY468S	HH5106	HN-LS-3	4.0625	57.2	13.69	0.481667	2	8	2.13	NO_GRADE
HR38	HY468S	HH5106	HN-LS-4	5.08333	59.25	15.48	0.47475	2	5.5	1.7	3
HR38	HY468S	HH5106	SC-GH-1	4.91667	77	14.72	0.492583	2	12.5	3.9	NO_GRADE
HR38	HY468S	HH5106	SC-GH-2	5.4375	75	14.615	0.4955	2	13	3.59	3
HR38	HY468S	HH5106	SC-GH-3	4.8125	70.25	14.455	0.58625	2	12.5	3.84	NO_GRADE
HR39	HY468S	HH8549	AH-HF-1	6	70	12.935	0.441417	2	10.5	2.94	NO_GRADE
HR39	HY468S	HH8549	AH-HF-2	6	73	12.095	0.400833	2	13	3.26	NO_GRADE
HR39	HY468S	HH8549	AH-HF-3	5.91667	74.5	14.01	0.531583	2	6.5	2.16	3
HR39	HY468S	HH8549	AH-HF-4	7	61.4	16.245	0.559333	2	1.5	0.47	2
HR39	HY468S	HH8549	HB-EZ-1	5.66667	73	12.55	0.259417	2	10.5	3.47	NO_GRADE
HR39	HY468S	HH8549	HB-EZ-2	6	70.5	12.42	0.545083	2	12.5	5.14	NO_GRADE
HR39	HY468S	HH8549	HB-EZ-3	6.20833	76.5	12.56	0.54525	2	4.5	1.75	NO_GRADE
HR39	HY468S	HH8549	HB-EZ-4	7	57.5	16.47	0.464	2	3	1.12	3
HR39	HY468S	HH8549	HN-CS-1	6	78	13.5	0.618	2	12	4.42	3
HR39	HY468S	HH8549	HN-CS-2	6	82.5	12.795	0.561	2	10	3.09	NO_GRADE
HR39	HY468S	HH8549	HN-CS-3	6	84.5	12.905	0.6135	2	6.5	2.9	NO_GRADE
HR39	HY468S	HH8549	HN-CS-4	6.04167	69	13.405	0.56775	2	7	1.88	2
HR39	HY468S	HH8549	HN-CS-5	6.75	58	17.6	0.53575	2	7	2.06	3
HR39	HY468S	HH8549	HN-LS-1	6.75	52.3333	16.045	0.518917	2	3.5	1.34	3
HR39	HY468S	HH8549	HN-LS-2	6.16667	56	15.085	0.4469	2	5	1.93	3
HR39	HY468S	HH8549	HN-LS-3	6	68	13.705	0.519083	2	12	3.6	3
HR39	HY468S	HH8549	HN-LS-4	6	67.6667	13.845	0.50875	2	7.5	2.64	2
HR39	HY468S	HH8549	SC-GH-1	6.75	61	14.75	0.547	2	11.5	3.48	3
HR39	HY468S	HH8549	SC-GH-2	6.91667	55.6	15.82	0.527917	2	8.5	2.37	3
HR39	HY468S	HH8549	SC-GH-3	6.875	58.6667	16.27	0.582083	2	6	1.41	3
HR4	HX302S	TS	AH-HF-1	4.47917	58	11.73	0.494333	3	36	13.24	NO_GRADE
HR4	HX302S	TS	AH-HF-2	5.5	74	12.115	0.371667	2	20.5	6.56	NO_GRADE
HR4	HX302S	TS	AH-HF-3	5	75	12.845	0.532417	2	11.5	3.68	NO_GRADE
HR4	HX302S	TS	AH-HF-4	5.625	60	15.86	0.604583	2	6.5	1.21	3
HR4	HX302S	TS	HB-EZ-1	5.4375	62	10.475	0.312583	2	19	6.5	NO_GRADE
HR4	HX302S	TS	HB-EZ-2	4.41667	67	10.59	0.502833	2	33	11.29	NO_GRADE
HR4	HX302S	TS	HB-EZ-3	4.72917	65	11.355	0.5695	2	24	6.35	NO_GRADE
HR4	HX302S	TS	HB-EZ-4	4.70833	57	15.61	0.497833	2	5.5	1.74	NO_GRADE
HR4	HX302S	TS	HN-CS-1	5.35417	78.5	12.075	0.652417	2	16.5	5.71	NO_GRADE
HR4	HX302S	TS	HN-CS-2	3.79167	78.5	12.165	0.5995	2	17.5	5.47	NO_GRADE
HR4	HX302S	TS	HN-CS-3	4	81.5	12.015	0.5135	2	15	5.07	NO_GRADE
HR4	HX302S	TS	HN-CS-4	6	65.75	12.3	0.5668	2	21	6.7	NO_GRADE
HR4	HX302S	TS	HN-CS-5	6.20833	63	17.695	0.530167	2	8.5	2.62	2
HR4	HX302S	TS	HN-LS-1	5	51.5	15.595	0.56125	2	2.5	0.5	3
HR4	HX302S	TS	HN-LS-2	4.5625	62	13.485	0.551818	2	10	3.6	NO_GRADE
HR4	HX302S	TS	HN-LS-4	4.58333	73.6667	12.56	0.49825	2	15	5.16	NO_GRADE
HR4	HX302S	TS	SC-GH-1	5.70833	57.75	14.075	0.450083	2	22	6.61	NO_GRADE
HR4	HX302S	TS	SC-GH-2	5.625	55.5	14.365	0.532083	2	12	3.49	3
HR4	HX302S	TS	SC-GH-3	5.02083	56	14.465	0.6155	2	16	4.28	3
HR40	HY468S	YZ	AH-HF-1	5.91667	61.3333	12.605	0.418667	2	13.5	3.62	NO_GRADE
HR40	HY468S	YZ	AH-HF-2	6.04167	75.5	12.925	0.46075	2	11	3.73	NO_GRADE
HR40	HY468S	YZ	AH-HF-3	5.91667	69	14.595	0.53775	2	8	2.26	3
HR40	HY468S	YZ	AH-HF-4	6.20833	72	15.885	0.538667	2	5	1.19	2
HR40	HY468S	YZ	HB-EZ-1	5.41667	65.5	12.68	0.350833	2	15.5	4.28	NO_GRADE
HR40	HY468S	YZ	HB-EZ-2	6	64.5	12.96	0.545583	2	14.5	4.69	NO_GRADE
HR40	HY468S	YZ	HB-EZ-3	6.08333	64	13.015	0.56	2	10	3.66	3
HR40	HY468S	YZ	HB-EZ-4	6.91667	51	16.795	0.5055	2	5.5	1.25	3
HR40	HY468S	YZ	HN-CS-1	6.04167	77	13.86	0.641667	2	10.5	4.38	3
HR40	HY468S	YZ	HN-CS-2	5.83333	70.5	13.04	0.592083	2	14.5	6.08	NO_GRADE
HR40	HY468S	YZ	HN-CS-3	6	72	13.255	0.590333	2	7.5	2.57	2
HR40	HY468S	YZ	HN-CS-4	5.83333	72	14.83	0.514333	2	6	2.72	3
HR40	HY468S	YZ	HN-CS-5	6.875	44	18.92	0.517083	2	7	1.65	NO_GRADE
HR40	HY468S	YZ	HN-LS-1	6	55.6667	14.61	0.512667	2	5.5	1.13	3
HR40	HY468S	YZ	HN-LS-2	6.08333	67.8	15.16	0.493917	2	11.5	3.71	3
HR40	HY468S	YZ	HN-LS-3	6.83333	53.6667	16.135	0.48825	2	4	1.7	3
HR40	HY468S	YZ	HN-LS-4	6.20833	66	14.58	0.5	2	16	3.9	3
HR40	HY468S	YZ	SC-GH-1	5.79167	65.2	14.435	0.520667	2	16	5.06	NO_GRADE
HR40	HY468S	YZ	SC-GH-2	6.79167	60	15.165	0.523583	2	8	1.76	2
HR40	HY468S	YZ	SC-GH-3	6.91667	59.75	17.025	0.6135	2	6	1.56	3
HR41	HY468S	J4	AH-HF-1	5.625	71	13.455	0.492417	2	13	4.71	3
HR41	HY468S	J4	AH-HF-2	6	63	13.16	0.401167	2	10	4.03	3
HR41	HY468S	J4	AH-HF-3	6	71.5	14.97	0.570667	2	9.5	2.24	2
HR41	HY468S	J4	AH-HF-4	6.20833	68.25	16.99	0.624833	1	5.5	1.12	2
HR41	HY468S	J4	HB-EZ-1	5.5	69	13.14	0.367667	2	10.5	2.92	3
HR41	HY468S	J4	HB-EZ-2	6	61.1667	13.125	0.62025	2	17.5	5.28	NO_GRADE
HR41	HY468S	J4	HB-EZ-3	6	73.25	13.68	0.578667	2	13.5	4.09	3
HR41	HY468S	J4	HB-EZ-4	6.91667	48.5	17.66	0.475667	2	4.5	1.07	NO_GRADE
HR41	HY468S	J4	HN-CS-1	6	80	13.47	0.643833	2	27.5	7.41	NO_GRADE
HR41	HY468S	J4	HN-CS-2	6	79.5	14.0163	0.63125	2	15.5	4.91	3
HR41	HY468S	J4	HN-CS-3	6	88	13.62	0.62825	2	16	5.54	NO_GRADE
HR41	HY468S	J4	HN-CS-4	6.16667	67.3333	15.185	0.618	2	7.5	2.21	2
HR41	HY468S	J4	HN-CS-5	6.75	50	19.125	0.594917	2	8.5	2.79	3
HR41	HY468S	J4	HN-LS-1	6.58333	50.25	17.095	0.616167	1	3.5	1.16	3
HR41	HY468S	J4	HN-LS-2	6	70.75	14.92	0.541917	2	10.5	2.73	2
HR41	HY468S	J4	HN-LS-3	6	55.25	15.255	0.6057	2	6	1.49	3
HR41	HY468S	J4	HN-LS-4	6	70	14.115	0.592667	2	19	5.6	NO_GRADE
HR41	HY468S	J4	SC-GH-1	6.5	55.5	16.175	0.542333	2	20	5.54	NO_GRADE
HR41	HY468S	J4	SC-GH-2	6.5	66.5	15.975	0.530167	2	14	3.59	3
HR41	HY468S	J4	SC-GH-3	6	64	16.685	0.654167	2	16	3.15	3
HR42	HW338S	HH8612	AH-HF-1	3	62	11.11	0.305333	3	24	8.44	NO_GRADE
HR42	HW338S	HH8612	AH-HF-2	3	70.5	10.845	0.4865	2	37	12.67	NO_GRADE
HR42	HW338S	HH8612	AH-HF-3	3	67	12.785	0.588333	2	12.5	3.3	NO_GRADE
HR42	HW338S	HH8612	AH-HF-4	3.5	69.5	15.39	0.599333	2	15	3.04	NO_GRADE
HR42	HW338S	HH8612	HB-EZ-1	3.16667	61	9.565	0.37625	3	50.5	19.32	NO_GRADE
HR42	HW338S	HH8612	HB-EZ-2	3.16667	60	10.44	0.614583	3	41	13.62	NO_GRADE
HR42	HW338S	HH8612	HB-EZ-3	3.70833	61	11.48	0.63125	3	27	7.95	NO_GRADE
HR42	HW338S	HH8612	HB-EZ-4	3.91667	66	15.89	0.594	2	10.5	2.87	NO_GRADE
HR42	HW338S	HH8612	HN-CS-1	3	67.6667	11	0.58525	2	39	14.59	NO_GRADE
HR42	HW338S	HH8612	HN-CS-2	3	76	10.9	0.546083	3	46	15.67	NO_GRADE
HR42	HW338S	HH8612	HN-CS-3	3.125	83	14.505	0.653083	2	32	9.2	NO_GRADE
HR42	HW338S	HH8612	HN-CS-4	3	68.5	12.6	0.6321	3	31.5	11.78	NO_GRADE
HR42	HW338S	HH8612	HN-CS-5	4.45833	76	16.545	0.56025	2	18	4.74	NO_GRADE
HR42	HW338S	HH8612	HN-LS-1	3.58333	61	13	0.583583	2	6.5	1.77	NO_GRADE
HR42	HW338S	HH8612	HN-LS-2	3.25	60.5	13.435	0.593	2	12	3.6	NO_GRADE
HR42	HW338S	HH8612	HN-LS-3	3	62.5	12.52	0.52375	2	30	10.56	NO_GRADE
HR42	HW338S	HH8612	HN-LS-4	3.125	65	11.815	0.5515	2	26	8.41	NO_GRADE
HR42	HW338S	HH8612	SC-GH-1	4.25	64.5	13.025	0.475083	2	27	8.69	NO_GRADE
HR42	HW338S	HH8612	SC-GH-2	4.10417	72.5	12.67	0.481167	2	28.5	8.68	NO_GRADE
HR42	HW338S	HH8612	SC-GH-3	6.70833	71	17.025	0.646583	1	10.5	2.19	2
HR43	HW338S	HH7810	AH-HF-1	4.66667	66	11.12	0.267667	3	53	22.5	NO_GRADE
HR43	HW338S	HH7810	AH-HF-2	6	67	11.275	0.4825	3	55.5	20.77	NO_GRADE
HR43	HW338S	HH7810	AH-HF-3	3.16667	77	11.735	0.542333	3	17.5	4.33	NO_GRADE
HR43	HW338S	HH7810	AH-HF-4	3.41667	79.75	16.015	0.578	2	11	1.95	NO_GRADE
HR43	HW338S	HH7810	HB-EZ-1	5.08333	66.75	10.08	0.30975	4	68	32.98	NO_GRADE
HR43	HW338S	HH7810	HB-EZ-2	3.625	59	10.02	0.555833	4	65.5	27.65	NO_GRADE
HR43	HW338S	HH7810	HB-EZ-3	4.16667	70	10.895	0.620917	3	30.5	11.41	NO_GRADE
HR43	HW338S	HH7810	HB-EZ-4	4	58.6667	17.06	0.6025	2	14.5	3.91	NO_GRADE
HR43	HW338S	HH7810	HN-CS-1	3	81	10.55	0.634583	3	35	11.1	NO_GRADE
HR43	HW338S	HH7810	HN-CS-2	3.79167	79	10.33	0.572917	3	54.5	23.21	NO_GRADE
HR43	HW338S	HH7810	HN-CS-3	3.125	80.5	12.09	0.658333	3	42	15.13	NO_GRADE
HR43	HW338S	HH7810	HN-CS-4	3.41667	71	11.765	0.6268	3	46	16.58	NO_GRADE
HR43	HW338S	HH7810	HN-CS-5	5.25	70	17.935	0.516583	2	15	3.71	3
HR43	HW338S	HH7810	HN-LS-1	3.20833	66	12.26	0.6338	2	13.5	3.61	NO_GRADE
HR43	HW338S	HH7810	HN-LS-2	3.08333	80	12.025	0.624083	2	32	9.83	NO_GRADE
HR43	HW338S	HH7810	HN-LS-3	3	74	11.285	0.573667	3	35.5	10.61	NO_GRADE
HR43	HW338S	HH7810	HN-LS-4	3.5	60.6	13.99	0.644417	2	7.5	2.64	NO_GRADE
HR43	HW338S	HH7810	SC-GH-1	4.79167	78.5	13.135	0.553167	2	28	7.98	NO_GRADE
HR43	HW338S	HH7810	SC-GH-2	4.58333	68	13.565	0.509417	2	33	9.35	NO_GRADE
HR43	HW338S	HH7810	SC-GH-3	4.54167	66.4	14.625	0.62375	2	18	5.03	NO_GRADE
HR44	HW338S	HH7503	AH-HF-1	4	71	10.865	0.447083	2	17.5	4.98	NO_GRADE
HR44	HW338S	HH7503	AH-HF-2	3.625	70.5	10.93	0.47725	1	24.5	7.39	NO_GRADE
HR44	HW338S	HH7503	AH-HF-3	3.16667	84	13.85	0.545333	2	12.5	2.92	NO_GRADE
HR44	HW338S	HH7503	AH-HF-4	3.91667	71.5	17.25	0.54475	2	9	1.69	NO_GRADE
HR44	HW338S	HH7503	HB-EZ-1	3.70833	66	11.5	0.23475	2	35.5	12.18	NO_GRADE
HR44	HW338S	HH7503	HB-EZ-2	4.08333	60	12.74	0.561583	2	19	5.77	NO_GRADE
HR44	HW338S	HH7503	HB-EZ-3	4.69444	64	12.425	0.552	2	20	5.92	NO_GRADE
HR44	HW338S	HH7503	HB-EZ-4	4.83333	66.2	16.155	0.514083	2	11.5	3.3	NO_GRADE
HR44	HW338S	HH7503	HN-CS-1	3.25	84.8	12.49	0.574333	2	19.5	6.28	NO_GRADE
HR44	HW338S	HH7503	HN-CS-2	4	86.5	11.43	0.542083	2	14	4.1	NO_GRADE
HR44	HW338S	HH7503	HN-CS-3	3.5	87.5	13.27	0.615167	2	11.5	2.63	NO_GRADE
HR44	HW338S	HH7503	HN-CS-4	4.75	73.5	13.61	0.5365	2	21.5	5.71	NO_GRADE
HR44	HW338S	HH7503	HN-CS-5	4.16667	73	16.92	0.472833	2	11.5	3.01	NO_GRADE
HR44	HW338S	HH7503	HN-LS-1	4.16667	60.8333	14.98	0.55275	2	12	3.44	NO_GRADE
HR44	HW338S	HH7503	HN-LS-2	3.5	71.6667	12.3	0.486167	2	22.5	6.48	NO_GRADE
HR44	HW338S	HH7503	HN-LS-3	3.54167	64	12.91	0.408167	2	20	7.78	NO_GRADE
HR44	HW338S	HH7503	HN-LS-4	3.125	65	13.915	0.51775	1	10	2.3	NO_GRADE
HR44	HW338S	HH7503	SC-GH-1	4.95833	73.5	13.425	0.495583	2	21.5	5.82	NO_GRADE
HR44	HW338S	HH7503	SC-GH-2	4.14583	71.5	14.105	0.491167	2	18	4.52	NO_GRADE
HR44	HW338S	HH7503	SC-GH-3	5.875	43	17.09	0.604333	2	11.5	3.52	NO_GRADE
HR45	HW338S	TS	AH-HF-1	3	66.6667	10.37	0.496	3	37	9.9	NO_GRADE
HR45	HW338S	TS	AH-HF-2	3.125	68	10.545	0.5575	2	26.5	7.37	NO_GRADE
HR45	HW338S	TS	AH-HF-3	3	77	11.8	0.58425	2	13.5	2.56	NO_GRADE
HR45	HW338S	TS	AH-HF-4	3	71.5	14.655	0.571833	2	12	2.65	NO_GRADE
HR45	HW338S	TS	HB-EZ-1	3.20833	70	9.115	0.349667	3	47	15.87	NO_GRADE
HR45	HW338S	TS	HB-EZ-2	3.66667	66.5	9.335	0.485	3	34.5	12	NO_GRADE
HR45	HW338S	TS	HB-EZ-4	4.5	64.5	15.87	0.544833	2	14.5	3.55	NO_GRADE
HR45	HW338S	TS	HN-CS-1	3.25	82.5	10.75	0.51725	2	28	8.92	NO_GRADE
HR45	HW338S	TS	HN-CS-2	3.5	80.4	10.26	0.492667	2	24	7.35	NO_GRADE
HR45	HW338S	TS	HN-CS-3	3	80.75	11.88	0.6395	2	12	3.54	NO_GRADE
HR45	HW338S	TS	HN-CS-4	3.29167	70.25	12.135	0.5982	4	23	6.79	NO_GRADE
HR45	HW338S	TS	HN-CS-5	3.25	68	16.84	0.532417	2	15.5	3.52	NO_GRADE
HR45	HW338S	TS	HN-LS-1	3	68	14.135	0.585333	2	8.5	2.19	NO_GRADE
HR45	HW338S	TS	HN-LS-2	3.125	64	11.75	0.516857	2	16	4.37	NO_GRADE
HR45	HW338S	TS	HN-LS-3	3.08333	77.8	11.145	0.589167	2	22.5	6.02	NO_GRADE
HR45	HW338S	TS	HN-LS-4	3	83.5	11	0.522417	2	25.5	7.36	NO_GRADE
HR45	HW338S	TS	SC-GH-1	4.5	68	12.675	0.549833	2	17.5	5.48	NO_GRADE
HR45	HW338S	TS	SC-GH-2	4.83333	72	12.995	0.5445	2	21.5	5.76	NO_GRADE
HR45	HW338S	TS	SC-GH-3	4.25	73	13.69	0.618	2	21.5	4.98	NO_GRADE
HR48	HW338S	LKSM13H	AH-HF-1	5.04167	67.6667	12.105	0.391333	2	24	6.93	NO_GRADE
HR48	HW338S	LKSM13H	AH-HF-2	6	81	12.04	0.45875	2	23.5	7.38	NO_GRADE
HR48	HW338S	LKSM13H	AH-HF-3	5.08333	78	13.035	0.585	2	8	2.52	3
HR48	HW338S	LKSM13H	AH-HF-4	4.45833	69.5	15.93	0.505833	2	7.5	1.76	NO_GRADE
HR48	HW338S	LKSM13H	HN-CS-1	5.13889	80.2	11.8	0.602333	2	21.5	6.51	NO_GRADE
HR48	HW338S	LKSM13H	HN-CS-2	5.375	74.75	12.0363	0.54	2	17	4.21	NO_GRADE
HR48	HW338S	LKSM13H	HN-CS-3	5	84.25	13.295	0.595333	2	12.5	2.91	3
HR48	HW338S	LKSM13H	HN-CS-4	4.875	75.5	13.015	0.567083	2	17	5.16	NO_GRADE
HR48	HW338S	LKSM13H	HN-CS-5	5.5	69.3333	16.69	0.515833	2	13.5	3.23	3
HR48	HW338S	LKSM13H	HN-LS-1	4.83333	58.2	15.445	0.563667	1	4	1.33	NO_GRADE
HR48	HW338S	LKSM13H	HN-LS-2	3.33333	69	15.035	0.593222	2	9.5	2.28	NO_GRADE
HR48	HW338S	LKSM13H	HN-LS-3	4.41667	70.3333	13.16	0.524083	2	18	4.53	NO_GRADE
HR48	HW338S	LKSM13H	HN-LS-4	4.8125	76	13.07	0.5365	2	18	5.53	NO_GRADE
HR48	HW338S	LKSM13H	SC-GH-1	4.79167	70.5	13.595	0.5425	2	17	5.06	NO_GRADE
HR48	HW338S	LKSM13H	SC-GH-2	4.47917	64.75	13.53	0.519083	2	17.5	5.79	NO_GRADE
HR48	HW338S	LKSM13H	SC-GH-3	4.875	57	15.18	0.61825	2	8.5	2.09	NO_GRADE
HR49	HW338S	HH6210	AH-HF-1	3.5	60.6667	11.545	0.371667	3	24.5	7.81	NO_GRADE
HR49	HW338S	HH6210	AH-HF-2	4.04167	74	10.94	0.454417	2	24.5	7.83	NO_GRADE
HR49	HW338S	HH6210	AH-HF-3	3.5	79.5	12.325	0.578917	3	11	2.43	NO_GRADE
HR49	HW338S	HH6210	AH-HF-4	4.08333	69	15.95	0.535833	1	5.5	1.41	NO_GRADE
HR49	HW338S	HH6210	HB-EZ-1	4.70833	71.5	10.295	0.387583	3	37	13.18	NO_GRADE
HR49	HW338S	HH6210	HB-EZ-2	4.75	68	11.775	0.598667	2	26.5	7.45	NO_GRADE
HR49	HW338S	HH6210	HB-EZ-3	3.41667	73.5	11.35	0.55875	2	20	5.91	NO_GRADE
HR49	HW338S	HH6210	HB-EZ-4	5	65.5	16.795	0.474917	2	8.5	1.98	3
HR49	HW338S	HH6210	HN-CS-1	5.125	82	12.13	0.510333	2	19.5	5.72	NO_GRADE
HR49	HW338S	HH6210	HN-CS-2	4.25	83.5	12.33	0.565333	3	14.5	4.33	NO_GRADE
HR49	HW338S	HH6210	HN-CS-3	4.25	82	11.57	0.547417	3	26.5	8.22	NO_GRADE
HR49	HW338S	HH6210	HN-CS-4	3.5	71.5	12.715	0.5672	3	23.5	8.14	NO_GRADE
HR49	HW338S	HH6210	HN-CS-5	4.79167	71.6667	17.535	0.5165	2	10	2.51	NO_GRADE
HR49	HW338S	HH6210	HN-LS-1	4.16667	79.3333	11.87	0.498417	2	26.5	7.5	NO_GRADE
HR49	HW338S	HH6210	HN-LS-2	4.04167	69	11.98	0.574833	2	20	5.18	NO_GRADE
HR49	HW338S	HH6210	HN-LS-3	3.16667	57	14.235	0.572	2	6.5	1.82	NO_GRADE
HR49	HW338S	HH6210	HN-LS-4	4.20833	67	13.275	0.513	2	14	2.98	NO_GRADE
HR49	HW338S	HH6210	SC-GH-1	4.14583	67	12.72	0.490083	2	20.5	6.21	NO_GRADE
HR49	HW338S	HH6210	SC-GH-2	5.16667	74.5	13.245	0.500583	2	36	10.29	NO_GRADE
HR49	HW338S	HH6210	SC-GH-3	5.04167	65.2	14.56	0.5665	2	8	2.12	3
HR50	HW338S	HH3748	AH-HF-1	4.5	71.3333	11.79	0.32625	2	17.5	6.16	NO_GRADE
HR50	HW338S	HH3748	AH-HF-2	4.10417	69.75	13.005	0.468417	2	25	8.3	NO_GRADE
HR50	HW338S	HH3748	AH-HF-3	5.66667	82	14.615	0.609833	2	5	0.96	3
HR50	HW338S	HH3748	AH-HF-4	5.41667	71	17.335	0.525417	2	6	1.32	3
HR50	HW338S	HH3748	HB-EZ-1	4.33333	66.5	11.345	0.301417	2	32	10.6	NO_GRADE
HR50	HW338S	HH3748	HB-EZ-2	4.29167	61	11.515	0.604417	2	37	12.89	NO_GRADE
HR50	HW338S	HH3748	HB-EZ-3	5.20833	72.5	13.38	0.608333	2	14	4.47	3
HR50	HW338S	HH3748	HB-EZ-4	5.75	68	17.315	0.556417	2	9.5	1.96	3
HR50	HW338S	HH3748	HN-CS-1	4.875	79	12.97	0.570667	3	22.5	7.7	NO_GRADE
HR50	HW338S	HH3748	HN-CS-2	4.5	79	12.16	0.567083	2	20	6.19	NO_GRADE
HR50	HW338S	HH3748	HN-CS-3	4.16667	71.5	11.865	0.55375	2	22.5	7.62	NO_GRADE
HR50	HW338S	HH3748	HN-CS-4	3.66667	72	14.17	0.6132	2	18	6.91	NO_GRADE
HR50	HW338S	HH3748	HN-CS-5	5.375	64.5	17.435	0.580417	2	10	2.29	3
HR50	HW338S	HH3748	HN-LS-1	4.125	67.5	14.205	0.617909	2	10.5	3.42	NO_GRADE
HR50	HW338S	HH3748	HN-LS-2	4.83333	74.5	13.32	0.613667	2	22.5	6.57	NO_GRADE
HR50	HW338S	HH3748	HN-LS-3	4.125	73	12.385	0.54175	2	21.5	6.76	NO_GRADE
HR50	HW338S	HH3748	HN-LS-4	5.16667	59	15.93	0.609833	2	10	2.59	3
HR50	HW338S	HH3748	SC-GH-1	5.79167	76.25	14.395	0.556917	2	14.5	4.27	3
HR50	HW338S	HH3748	SC-GH-2	5.375	70.5	14.55	0.517	2	20.5	4.88	3
HR50	HW338S	HH3748	SC-GH-3	5.54167	64.75	16.135	0.605333	2	6.5	1.56	3
HR53	HW338S	DZ	AH-HF-1	4.16667	69.3333	11.535	0.395	2	20	7.17	NO_GRADE
HR53	HW338S	DZ	AH-HF-2	4.83333	82.5	11.295	0.534667	2	27.5	9.45	NO_GRADE
HR53	HW338S	DZ	AH-HF-3	4.89583	76.6667	12.68	0.593583	2	13	3.4	NO_GRADE
HR53	HW338S	DZ	AH-HF-4	5.5	69	14.98	0.617583	2	4	1.04	3
HR53	HW338S	DZ	HB-EZ-1	4.41667	67.75	11.135	0.364083	3	31	10.62	NO_GRADE
HR53	HW338S	DZ	HB-EZ-2	4.83333	70.5	10.42	0.558167	3	30.5	11.82	NO_GRADE
HR53	HW338S	DZ	HB-EZ-3	5.125	69.4	11.89	0.6145	2	16.5	5.38	NO_GRADE
HR53	HW338S	DZ	HB-EZ-4	5.97917	60.1667	15.86	0.578917	2	13	3.42	3
HR53	HW338S	DZ	HN-CS-1	6.125	74	12.3563	0.598667	2	24	8.29	NO_GRADE
HR53	HW338S	DZ	HN-CS-2	-	-	-	-	2	24	8.02	NO_GRADE
HR53	HW338S	DZ	HN-CS-3	5	83.5	12.455	0.6235	2	16	4.5	NO_GRADE
HR53	HW338S	DZ	HN-CS-4	4	68	12.745	0.583667	2	18	5.1	NO_GRADE
HR53	HW338S	DZ	HN-CS-5	4.91667	73.6667	16.63	0.56175	2	10.5	2.68	NO_GRADE
HR53	HW338S	DZ	HN-LS-1	3.5	74	12.085	0.5625	2	23.5	7.29	NO_GRADE
HR53	HW338S	DZ	HN-LS-2	4.83333	59.5	14.635	0.614583	2	5	1.42	NO_GRADE
HR53	HW338S	DZ	HN-LS-3	5.25	60.5	13.995	0.60325	1	11	2.28	3
HR53	HW338S	DZ	HN-LS-4	4.02083	68.5	12.835	0.51975	2	22	6.34	NO_GRADE
HR53	HW338S	DZ	SC-GH-1	5	71	13.78	0.577167	2	18.5	6.66	NO_GRADE
HR53	HW338S	DZ	SC-GH-2	4.41667	68.75	12.995	0.585833	2	15.5	4.54	NO_GRADE
HR53	HW338S	DZ	SC-GH-3	5.08333	64.6	14.85	0.658583	2	15	4.11	3
[truncated: 776 more rows]

## Sheet: Table S5
Table S5. P-values testing the correlation between each trait and sowing date in five trial loacations
Trial laction	Trait	P-value
AH-HF	AC	1.69199e-75
	GC	3.08005e-20
	ASV	0.0457474
	CD	2.34354e-63
	PGWC	1.67287e-69
	TP	7.36521e-20
	MRR	1.30951e-90
HN-CS	AC	7.83533e-114
	GC	2.51321e-73
	ASV	2.45919e-09
	CD	1.87822e-38
	PGWC	5.71744e-37
	TP	3.65174e-08
	MRR	2.05951e-30
HB-EZ	AC	1.02609e-113
	GC	1.53682e-44
	ASV	3.41497e-16
	CD	1.06565e-50
	PGWC	5.40149e-52
	TP	3.7066e-21
	MRR	4.98597e-115
HN-LS	AC	0.000768172
	GC	1.90461e-06
	ASV	0.883861
	CD	1.07769e-10
	PGWC	7.73593e-10
	TP	0.00181905
	MRR	0.318147
SC-GH	AC	3.81201e-06
	GC	0.00233829
	ASV	0.830149
	CD	2.77654e-28
	PGWC	3.45685e-23
	TP	0.346918
	MRR	7.78906e-31

## Sheet: Table S6
Table S6. Phenotype plasticity values of each quality trait under different environments
	AH-HF							HN-CS							HB-EZ							HN-LS							SC-GH
HYBRID_CODE	AC	ASV	CD	PGWC	GC	MRR	TP	AC	ASV	CD	PGWC	GC	MRR	TP	AC	ASV	CD	PGWC	GC	MRR	TP	AC	ASV	CD	PGWC	GC	MRR	TP	AC	ASV	CD	PGWC	GC	MRR	TP
HR1	0.844036	1.13637	0.980788	0.910475	0.934919	1.15873	0.597948	1.08964	0.811979	1.29935	1.47211	1.80318	1.01474	2.01995	0.986249	1.00822	1.88739	1.96591	0.18485	1.22459	0.401926	1.99422	1.49307	2.95568	3.26722	2.92929	1.05141	0.554832	1.25826	1.47001	1.51343	1.79527	0.157934	1.06778	0.77938
HR100	1.15361	0.559501	1.01297	1.42863	1.21544	1.14412	0.101769	1.07525	1.09544	0.90112	1.33791	0.731251	0.969627	0.49978	1.14932	0.857338	0.86774	1.25496	1.17878	0.859208	0.341068	2.58586	0.988582	1.84	2.65371	2.37203	1.03542	0.590812	1.82758	1.08552	1.6314	2.0932	0.495009	1.04471	0.791744
HR101	1.10245	1.29473	1.39599	1.82141	1.85657	1.21277	0.982602	1.22417	1.19564	1.25705	1.49794	0.413657	0.94768	1.5776	1.02151	0.978426	1.38035	1.69211	0.160529	1.18965	1.97685	1.01543	1.47215	1.73135	2.44819	1.67896	1.10009	1.151	1.89786	0.964371	1.47435	1.71568	0.20348	1.12557	0.827234
HR102	1.3218	1.23849	2.41271	2.31889	0.803964	1.20831	1.20756	1.31717	1.00449	2.67296	2.81986	0.816708	0.965347	1.56773	0.988157	0.185313	2.71066	2.66768	0.441667	1.20457	2.66935	-0.25347	1.22146	-1.00257	-0.51832	-1.03634	1.07146	0.562654	1.26433	1.70431	1.59121	2.23966	0.55235	1.23084	0.717821
HR103	1.60285	0.961509	4.15024	3.40036	0.816526	1.15651	1.68128	1.25731	1.10482	3.0508	3.00188	1.09413	1.02728	2.46628	1.28255	0.761766	4.50257	3.68282	1.20019	1.38816	3.43914	-0.931445	0.477747	-2.02965	-2.66616	-2.25269	1.14126	0.670005	1.59413	1.02882	2.16689	2.66418	1.36646	1.16741	0.757731
HR105	1.30856	0.685526	1.28232	1.34904	1.3564	1.13527	1.26981	1.13923	1.10997	0.909041	1.05722	1.6303	0.976754	0.87919	1.08789	0.799745	0.693509	0.895834	1.36186	1.37267	1.0742	1.44431	0.716451	1.94842	2.69327	2.32581	1.17947	1.46616	1.47796	1.09493	1.43568	1.78419	1.51233	1.03725	0.758816
HR106	1.11845	0.976639	0.981861	1.15817	0.517113	0.963417	0.567539	0.989905	1.10606	0.684364	0.894429	0.968905	1.01127	0.464196	1.01541	0.824682	1.01636	1.15502	0.57232	0.773497	0.399045	0.402115	0.493904	1.13096	1.54166	0.1528	1.00165	-0.305555	1.21418	1.00709	0.799979	1.07678	1.10824	0.985101	0.843811
HR107	1.37841	1.1675	0.998018	1.25706	1.3262	1.05481	1.0256	1.20276	0.752502	1.38033	1.48216	1.13936	0.964548	0.473238	1.26686	1.01528	0.989877	1.20623	1.08277	0.993601	1.20683	2.14832	1.65	2.12053	2.49151	1.52934	1.08008	1.78852	2.00179	1.34114	1.12815	1.57683	1.84248	0.996524	0.735954
HR11	0.580523	1.14018	0.660477	0.619619	0.685715	0.901443	0.527232	0.934689	0.987889	0.801482	0.874885	1.83575	1.01147	0.451372	0.856477	1.07606	0.902529	0.934115	1.92372	1.02057	1.12464	0.879765	1.32386	1.93253	2.28953	3.38458	1.10007	0.694409	-0.216149	-0.0584952	0.546815	0.559316	-0.3033	1.07737	1.97616
HR111	0.339981	1.19745	0.804444	0.810057	1.41703	0.851707	0.54914	0.13107	0.882199	0.847275	1.02535	1.73728	1.01022	0.469253	0.335628	0.729828	0.541929	0.592427	0.791432	0.594867	0.383504	0.304634	1.1835	0.459725	0.0138325	1.49587	0.928249	0.651315	-	-	-	-	-	-	-
HR112	0.910301	1.37385	0.553034	0.608205	0.888219	1.07383	1.21744	1.04013	1.20785	0.520442	0.556559	1.52232	0.980188	1.38622	0.946286	1.11962	0.151288	0.12195	1.59517	0.985622	0.602439	0.575722	0.584571	0.484898	0.807169	1.14862	1.05484	1.46421	0.65669	-0.102631	0.916098	0.872689	1.20892	1.02533	1.49746
HR113	1.09784	1.1058	0.755027	0.699909	1.04622	0.971196	1.16267	0.958627	1.03111	0.900226	1.04773	1.85488	0.962005	0.439732	0.938612	1.22454	1.23806	1.08443	2.17866	0.925463	1.15871	2.56971	1.56157	1.44505	1.77671	1.3912	1.00566	1.11844	0.754717	0.0133692	0.720171	0.506481	0.548861	1.04384	0.731138
HR115	1.13656	1.27593	0.773593	0.829638	1.18163	1.01704	0.583073	0.973871	0.947718	0.64221	0.696727	0.229314	0.98404	0.476011	1.10748	1.03331	0.607234	0.498175	1.70633	1.00248	0.604991	0.629965	1.02652	-0.268726	-0.0917328	1.37514	1.04526	1.09544	1.68503	0.0386781	0.552544	0.732574	1.87308	1.07919	0.77836
HR118	1.12355	1.46752	0.946263	1.01024	1.63172	1.00554	1.22528	0.976536	0.970203	1.11081	1.32921	1.317	0.979068	1.181	1.04284	1.04708	0.573669	0.824186	1.98831	1.44977	0.341477	1.35645	1.18893	0.21558	-0.232663	2.12487	1.18679	0.199113	0.924444	-0.00444436	0.880189	1.20612	1.50058	1.08584	0.794423
HR119	1.0552	0.76862	0.813882	1.03534	0.679486	1.01326	0.60373	1.04143	1.08584	0.738448	0.713885	1.60979	0.984927	0.914047	1.1423	1.11298	1.08364	1.13077	0.715615	1.03608	0.421117	-1.0089	1.21226	-1.34812	-1.44523	-0.250427	0.945161	0.668605	1.20164	1.01334	1.24548	1.54829	0.622669	0.973455	0.732727
HR12	0.555111	0.741843	1.22356	1.41441	1.12294	0.923661	0.570278	0.994548	0.924739	0.696226	0.730341	1.70029	1.00211	0.480747	1.10972	1.01466	0.692116	0.811024	1.62849	1.01223	0.400191	1.60233	0.48452	1.61332	2.33276	0.98399	0.907782	0.636254	-0.00429398	1.22503	0.296762	-0.30276	0.087992	1.05315	0.783165
HR121	1.02538	1.29331	0.740525	0.813112	0.694107	1.03152	1.2616	0.990314	1.13806	0.614502	0.689586	1.47475	1.00192	0.45996	0.9371	1.26881	0.359427	0.293617	1.44275	0.899863	0.398206	-0.537067	0.370259	-0.328712	-0.563464	-1.10635	1.00678	-0.682734	1.11774	-0.00609965	0.74198	0.853453	1.49141	0.987857	0.722842
HR122	1.14918	1.3013	0.408521	0.503334	1.04274	0.981845	1.17872	1.01578	1.11667	0.47523	0.492416	1.49418	1.00864	0.552338	0.9641	1.04137	0.243492	0.363026	2.04053	0.781357	0.387501	1.55892	1.74227	0.571336	0.197269	3.11847	1.01694	1.85947	0.646218	0.196163	1.23094	1.75569	0.210101	1.03131	0.740196
HR123	0.982211	1.33572	1.25652	1.26598	1.35776	1.07384	1.23694	0.949563	1.00486	1.16578	1.48107	1.43652	1.00126	0.530859	1.12359	1.16101	0.854184	0.893135	1.87936	1.31191	0.363562	0.977238	1.33859	2.15785	2.17641	2.33815	1.05202	0.613346	0.685117	0.275847	1.18652	1.0978	2.35175	1.05904	0.835169
HR124	1.09155	0.688526	1.62488	1.54954	0.731405	1.10738	0.594234	1.19842	1.33336	1.42861	1.54332	1.54523	0.982753	2.39432	1.20584	1.01304	1.73541	1.80363	1.70168	0.491529	0.357119	0.835615	0.833303	0.816203	0.728487	-0.428689	0.903254	0.656779	1.45069	0.896708	1.74434	1.99377	0.858456	0.940877	0.73319
HR125	1.04907	1.00239	0.421681	0.488966	1.67616	1.00637	0.531917	1.01838	1.03944	0.401969	0.434225	2.06011	1.0054	0.46323	0.799123	1.19913	0.184116	0.162505	2.3368	1.01671	0.402148	1.37953	1.3911	0.783254	0.985395	3.20618	1.02408	2.32122	0.281194	-0.0575651	0.771934	1.29347	2.1472	0.989798	0.915214
HR126	1.03364	1.19152	0.480517	0.483982	1.399	1.11332	0.608346	0.971021	1.01962	0.722914	0.760999	1.80074	0.972563	0.469026	1.1066	1.09833	0.272811	0.338816	2.29294	1.02953	-0.337915	1.30908	1.17037	1.33751	1.60005	3.344	1.15758	2.32701	1.34616	0.184783	1.07305	1.20989	0.515233	1.03885	0.759453
HR127	1.14049	1.39554	0.46951	0.643038	1.67779	1.14366	1.22547	1.04094	0.94298	0.743795	0.774258	0.832619	0.968535	1.14384	1.05059	1.3004	0.435148	0.603205	1.7066	1.25827	0.638878	1.23294	1.33965	1.99633	2.35795	1.94409	1.11429	2.29135	0.949062	-0.0468023	0.804071	1.20143	2.00963	1.0773	0.896334
HR128	1.21224	1.07955	0.935729	1.17418	1.47052	1.07083	0.524155	0.924901	1.05322	1.0455	1.32206	1.88981	0.980744	1.18067	0.945687	1.11218	0.947378	0.948907	1.49296	1.46778	0.407323	-0.509835	0.740696	-1.3504	-1.69092	-1.86983	1.12221	0.214317	1.82787	0.805414	1.385	1.86795	3.17834	1.05192	0.81418
HR129	1.23488	0.422294	3.89315	3.22014	1.23741	1.12561	1.63573	1.12349	0.987801	3.01757	2.96035	0.536627	0.96699	2.44838	1.25269	1.46556	3.28844	2.66857	1.6376	1.38209	2.81591	1.5096	1.0641	0.2613	0.0236372	1.05143	1.12034	1.61249	1.64258	1.40163	2.44926	2.53411	0.447298	1.18264	0.77465
HR13	0.897172	0.936428	0.681085	0.835915	0.902139	1.03412	0.572898	0.740951	1.00662	0.904064	1.12838	1.4004	0.985648	0.472321	0.887774	0.722729	0.976263	1.10599	1.00036	0.991277	1.10807	-0.715949	0.844844	-0.694556	-0.81694	-1.32495	0.942524	0.594712	0.30931	1.29501	0.32975	0.109825	0.574643	0.825584	0.760684
HR130	0.97791	1.23898	0.655605	0.753441	1.30079	0.967231	0.564786	0.968307	0.953569	0.616882	0.747809	1.67542	0.944631	0.45211	1.00088	1.32036	0.579601	0.603875	2.2549	0.820097	0.619766	1.49064	1.46265	2.5356	2.65639	2.40143	1.1285	2.29195	1.17423	0.00638005	0.948678	1.19714	1.9937	1.05506	2.099
HR131	1.13065	0.663808	2.09178	1.86924	1.88138	1.10401	1.67911	1.00685	1.087	1.55444	1.94466	1.09657	0.964937	1.63003	1.22079	1.08195	1.70557	1.6342	1.10094	1.06608	1.96864	1.71225	1.07733	1.92635	1.64672	2.76809	1.09168	0.620843	1.6853	1.32423	1.667	2.03634	3.30225	1.07048	0.78958
HR132	1.05001	1.11417	0.774299	0.941437	1.05024	1.17175	0.573771	0.933427	1.06851	1.04031	1.32091	1.29173	0.996378	0.664031	1.03658	1.23405	0.91101	0.715041	1.50615	1.39619	1.37881	-0.370412	0.641925	-0.764657	-0.757475	-1.16411	1.13483	-0.716076	1.2883	0.304565	1.20936	1.55287	2.12933	1.10346	2.18125
HR133	1.2435	0.681903	1.49532	1.66048	1.22136	1.10524	1.66879	1.1595	1.05049	1.64019	1.94836	1.408	0.973356	1.37292	1.30619	1.1797	2.67194	2.91513	0.623744	1.16556	2.81111	0.550314	0.172526	0.833567	0.884229	0.280035	1.14582	1.54538	1.49075	2.34934	1.51697	1.60904	0.072243	1.12545	0.785753
HR134	1.45202	0.752598	3.22617	3.18388	0.808351	1.27079	2.83102	1.2139	0.969596	2.83318	2.94679	0.512791	0.983595	1.97619	1.32683	0.949393	2.99407	3.15974	-0.0158639	1.26465	2.77777	-0.414981	0.965357	-2.81141	-4.17996	-0.665019	1.15896	-0.385191	2.20142	2.7791	2.07265	2.46153	0.447869	1.03638	0.759025
HR136	1.05583	0.682095	1.42984	1.80898	1.19693	1.1625	2.3166	1.19944	1.1347	2.09707	2.6736	0.622648	0.977573	3.38824	1.09202	1.07197	2.12164	2.37685	0.348476	1.22263	2.78858	-	-	-	-	-	-	-	1.89399	1.31067	1.00656	1.12593	0.527265	1.0733	0.728985
HR137	1.0509	0.719157	0.994451	1.41426	1.18204	0.937923	0.588098	1.08184	0.935298	1.41981	1.65542	0.330791	0.969149	0.730014	0.969578	1.14142	1.11107	1.38485	0.244998	1.05825	1.20754	1.28979	0.994755	2.31675	2.70636	1.14905	1.05312	0.705725	1.20668	2.04016	1.44467	1.67504	1.04567	1.03749	0.842802
HR138	1.35471	0.914435	1.07836	1.3244	1.64339	0.958929	1.7072	1.27216	1.15782	1.04701	1.41559	1.10822	0.969257	1.70188	1.19645	1.39332	1.73581	2.05484	0.320791	1.168	1.91267	0.659902	-0.112572	1.29784	1.62501	2.13593	1.10277	0.581857	1.86827	1.87784	1.04041	1.28696	1.44116	1.05637	0.69258
HR141	1.01926	0.57231	0.9328	1.22228	1.20256	1.08769	0.552262	1.13088	0.972472	1.09322	1.2926	1.08544	0.996687	0.479981	1.10136	0.576508	0.978726	1.3591	0.820065	1.30553	0.390237	0.107257	1.34264	0.29983	0.151045	0.56229	1.01325	0.637322	1.43016	1.53232	0.922409	1.34298	1.99358	1.0053	0.845369
HR142	1.06783	0.577463	0.972514	1.28681	0.687184	1.0329	1.70414	1.17831	1.19191	0.834765	1.13006	0.958173	0.970054	2.58933	1.03988	0.912332	1.04798	1.29789	0.0987295	1.16927	1.94575	1.46626	1.11842	3.17966	3.83813	0.213814	1.01193	0.576816	1.54018	2.51177	1.63743	1.76654	1.68895	1.02862	0.794414
HR143	1.238	1.35145	1.00479	1.09586	2.33021	1.14095	1.2253	1.34401	1.26723	0.900185	0.966995	0.41131	0.984528	0.486389	1.32738	1.08884	0.867617	0.990791	1.70363	0.846443	1.10054	0.305882	1.53926	1.26608	1.06629	0.565216	1.0615	1.77696	1.61623	1.18818	1.09714	1.49042	1.08653	1.0049	0.75447
HR145	1.1461	1.65938	0.859772	1.04535	2.01704	0.952744	-0.12507	1.02888	0.968386	1.03149	1.27092	0.91987	0.975632	0.866308	1.13987	0.845603	0.643014	0.843261	2.13576	1.37598	1.20482	2.04884	1.23878	1.90664	2.59059	0.414394	1.17644	0.659723	0.636039	1.62609	1.40687	1.91771	2.61086	1.02271	0.7626
HR147	1.09333	0.592232	1.18986	1.48191	0.0749225	1.01094	1.27644	0.991051	0.808873	1.91632	2.2445	0.580341	0.974756	1.95136	0.997856	1.00293	1.5569	1.79302	0.161696	1.50684	1.92249	0.647364	0.474666	-0.0147136	-0.0107885	-0.114371	1.11224	0.604483	1.6406	2.43446	1.16242	1.36825	1.59297	1.05036	0.707954
HR148	1.18814	0.732468	1.23094	1.71814	0.513295	0.897418	1.03728	0.949391	1.11046	1.45039	1.9185	0.634836	1.01118	0.935381	1.03867	0.99364	1.50511	1.85663	0.196854	0.993344	1.19508	1.23947	1.36252	1.54813	2.09232	1.27465	0.961714	0.67285	1.46999	2.6349	1.70525	1.99585	1.75847	1.05901	0.753883
HR149	1.38919	1.13802	1.51705	1.64943	1.76111	1.26078	1.02189	0.99251	0.982514	1.90477	2.11536	0.876376	0.955186	2.02303	1.10349	0.805645	1.96211	1.91887	0.668418	1.20123	1.96114	1.04616	0.596224	0.509576	0.381645	-0.182428	1.15836	0.632261	2.25264	0.915653	1.58596	2.17163	1.36064	1.00755	1.30168
HR15	0.690816	1.45236	0.597123	0.546765	1.53546	1.13531	0.543753	0.859047	0.967678	0.275085	0.171634	2.26321	1.02135	0.530745	0.764129	1.06271	0.432025	0.463149	0.964367	0.919432	0.500112	0.991615	1.41655	1.67138	1.92559	2.67436	1.00464	1.05172	0.463351	0.0939288	0.609327	0.278743	-0.102375	1.02922	0.668944
HR150	0.983118	0.642983	1.12871	1.66233	1.2746	1.17342	1.016	1.10347	0.809332	1.36841	1.63949	1.23843	0.99424	0.495201	1.07583	1.0641	1.06267	1.24942	0.761653	1.3178	1.18693	-	-	-	-	-	-	-	1.42741	0.910036	1.44656	1.35714	1.57333	1.14962	0.810965
HR151	1.16707	1.10173	0.735748	1.07554	1.07877	1.09527	0.574028	1.14826	1.09135	0.710553	1.02804	0.519736	0.962088	0.785152	1.12238	1.09924	0.922842	1.07811	1.47703	1.39537	1.2312	0.871866	0.388049	0.705264	0.921524	-0.996285	1.16358	1.51626	1.37745	1.26773	1.2513	1.78294	2.77366	1.12726	0.694995
HR152	1.15338	1.10911	1.36703	1.47248	1.42606	1.1253	0.521674	1.18753	1.32984	1.51613	1.67975	1.49989	0.936372	1.14594	1.2963	1.09037	1.385	1.54242	1.543	1.64564	1.92729	-1.38156	0.713544	-1.53636	-2.12839	-0.600509	1.15217	0.223017	1.13856	1.4601	1.11469	0.956758	1.10636	1.06337	0.700471
HR153	1.30333	0.703119	2.70395	2.89652	1.48495	1.16302	2.80787	1.16956	1.03399	2.81474	3.18215	0.514132	1.00285	3.07198	1.30875	1.19766	2.50854	2.92316	0.166583	1.04769	2.78919	-0.370098	0.257163	-1.48906	-1.99506	-1.35408	1.09261	-0.508294	1.13986	2.64735	2.26504	2.62873	1.36915	1.01504	0.235841
HR154	1.03089	0.701982	1.02516	1.39298	1.03588	1.06191	0.538909	1.11735	1.04328	1.04437	1.18864	1.61184	0.987574	0.919407	0.937923	1.1309	1.04562	1.32755	0.452226	0.904156	1.19945	-0.72071	0.722361	-1.3444	-2.24582	-0.85161	1.19319	-0.361516	-	-	-	-	-	-	-
HR155	1.17511	1.40335	1.44739	1.69335	0.454438	1.19521	1.66792	1.02504	0.857492	1.57247	1.70877	0.544469	0.974279	1.75646	1.13773	1.30167	1.41991	1.70498	0.58606	1.10906	1.90607	1.56369	0.0884004	2.02383	2.5382	1.84136	1.13904	1.06697	1.94759	2.79939	1.49795	1.59017	0.754799	1.06647	0.710305
HR158	0.627761	0.277891	0.895851	1.07718	0.886586	0.729732	0.547803	1.02654	1.09822	0.950113	1.10796	1.45746	1.01592	0.444328	0.908973	1.16082	1.15984	1.42081	0.849375	0.825017	1.12688	1.63222	1.33893	2.30404	2.64309	1.41051	0.863961	1.72071	0.0763879	0.976875	0.121405	-0.104347	-0.107854	1.01292	0.746205
HR159	0.669798	1.19964	0.619643	0.929527	0.692759	0.689927	1.22866	0.941955	1.07675	0.852013	0.828529	1.55103	1.02057	0.263207	1.17131	1.23367	0.945443	1.06938	1.13105	0.95311	0.344019	0.339154	0.798814	0.85325	0.396965	-0.53258	0.929584	0.665577	-0.210618	1.27953	0.521776	-0.010592	0.886695	0.888646	1.99975
HR16	0.760305	1.12264	0.487021	0.590181	1.32305	1.10665	1.2799	0.784622	0.460795	0.343941	0.455272	1.06774	0.989904	0.446826	0.937269	1.14699	0.327527	0.351036	2.20474	0.862162	-0.907092	1.43348	1.43449	0.52507	0.393312	4.17427	0.991636	1.09684	0.521861	0.00284767	0.907288	0.79966	1.04551	1.06494	0.73516
HR160	1.28814	0.313917	2.64513	2.19046	0.98543	0.894605	0.104995	1.21057	0.770295	1.73735	1.72122	1.1322	1.01117	2.20602	1.18234	0.807569	1.51966	1.74734	0.747197	0.665588	1.07091	1.04442	1.3073	0.0696083	0.486487	0.544348	0.855234	1.82658	0.00496999	1.27438	0.0597609	-0.833209	0.723504	0.919692	0.784683
HR161	0.69412	0.572937	1.00459	1.29709	1.59986	0.578332	0.54666	0.799808	1.00006	0.798951	0.894821	1.09407	1.10868	0.471186	0.862092	1.04506	0.885755	1.02091	1.0693	0.532422	0.356305	0.598552	1.55891	1.68963	1.4292	0.060411	0.63758	3.27302	-0.134701	1.59192	0.903017	0.69394	0.182871	0.67995	0.825719
HR162	0.748805	1.43671	0.391677	0.533308	1.553	0.735068	0.548384	1.02946	1.0559	0.469828	0.660821	1.22613	1.05541	-0.356754	0.851797	1.12552	0.549267	0.90543	0.857307	0.441864	0.40342	1.35964	1.18886	0.384683	0.355895	1.9865	0.732424	1.7313	0.0401539	-0.0230185	0.310628	-0.322017	0.129537	0.711575	0.810808
HR163	0.723731	1.06377	0.350889	0.366603	1.40566	0.7248	0.561777	0.813314	0.989667	0.934135	1.05845	1.7548	1.0934	0.439399	0.824704	1.17403	0.454634	0.521713	1.61308	0.571171	0.405114	-1.01497	0.210297	-1.48155	-1.68565	-2.68129	0.68879	-0.712225	0.216312	-0.0382771	-0.260935	-0.542507	0.552695	0.772716	2.09053
HR164	0.245576	0.828826	0.869566	0.906169	1.51195	0.766284	1.27113	0.3558	0.721281	0.734173	0.807992	1.45726	1.1148	-0.364861	0.539023	0.829825	0.509751	0.501085	0.658249	0.349112	-0.471163	0.239133	1.23341	1.92637	2.0478	1.20727	0.505242	0.142849	-0.895948	-0.0598155	-0.116559	-0.532663	0.392067	0.804413	0.705557
HR165	0.737394	0.87247	1.0461	1.36218	0.956853	0.805344	0.584364	0.999033	0.990642	1.19497	1.2319	0.946378	1.08469	2.18055	1.05026	0.806618	1.34573	1.44695	0.419858	0.509576	0.368247	1.66139	-0.09589	2.34213	2.94088	1.11161	0.549749	0.586361	-0.838176	0.856552	0.843372	0.326199	0.444464	0.785436	0.920537
HR166	0.665659	1.18924	0.225299	0.318558	0.532757	0.74162	1.26348	1.02001	1.0086	0.49096	0.451131	1.22058	1.0838	0.524255	0.879939	1.26089	0.426816	0.439449	0.991774	0.433095	0.372503	2.11032	1.28226	1.1756	1.11689	1.58699	0.622584	1.0718	-0.628671	-0.0841086	0.811503	0.647057	1.54347	0.698438	2.54281
HR167	0.704924	1.39072	0.35016	0.400622	1.68008	0.590019	0.57193	0.961988	1.01755	0.651739	0.390969	1.26164	1.09317	0.435717	0.856437	1.1233	0.39331	0.503477	0.84091	0.255736	0.388351	0.189523	1.49432	1.05527	1.11757	0.77482	0.676392	0.150244	0.560439	0.137247	0.429973	0.308494	0.663334	0.76886	1.97352
HR17	0.910459	1.31015	1.21115	1.17856	0.582021	1.2092	0.554342	1.00488	1.00971	1.44662	1.60134	1.16341	1.02021	1.14875	1.25679	0.860705	1.44927	1.47823	1.12132	1.18988	0.405264	0.208757	-0.430109	0.836501	1.45588	0.270139	0.898409	0.574718	0.989133	1.09265	0.906795	0.640281	0.960465	0.978102	0.698626
HR170	0.528223	0.958882	0.535006	0.624133	0.957562	0.78192	0.585012	0.802699	1.16351	0.670947	0.615586	1.68613	1.06596	-0.371776	0.830591	1.17388	0.449977	0.547739	1.74942	0.543102	0.380172	-0.489739	0.2899	-0.853987	-0.899614	-1.12552	0.864168	-0.77313	1.09749	-0.103871	0.473202	0.126135	1.07894	0.907157	1.99117
HR171	0.735786	0.906301	0.840598	1.19546	0.116748	0.673691	0.556567	0.882956	0.616443	0.905018	1.10847	1.9032	1.113	1.5947	0.857916	0.552179	1.29169	1.40542	0.4364	0.104001	0.639723	1.90854	0.842848	2.11591	2.43047	2.51674	0.611972	2.35631	0.49707	1.69383	0.703715	0.161048	0.756064	0.708309	0.854167
HR172	0.648073	0.926121	1.18853	1.38648	0.805622	0.923537	0.583981	0.911317	0.919588	1.00389	1.03354	0.9687	1.11658	0.795658	0.671952	0.584862	1.1656	1.29841	0.160793	0.644147	0.396726	2.00767	1.0637	2.47942	2.68809	2.55159	0.587316	1.81676	-0.186588	1.33707	0.827941	0.422452	0.346411	0.65549	0.753521
HR174	0.581009	1.0701	0.398501	0.54783	1.28991	0.58528	0.506237	0.797831	1.05359	0.395208	0.274327	1.03671	1.00292	0.447506	0.868474	1.17284	0.254828	0.237935	1.77511	0.284638	-0.441939	1.89727	1.3323	1.25691	1.45703	3.28063	0.574637	2.19311	0.478272	-0.0812588	0.233824	-0.209919	-0.317085	0.721709	2.62771
HR175	0.696083	1.1126	0.428124	0.765518	1.37533	0.774061	1.20106	0.908551	1.01159	0.446224	0.320938	1.14251	1.01316	0.239414	0.917345	1.1481	0.713252	0.862348	1.62323	0.645074	0.416673	-0.538167	0.236978	0.131346	-0.628722	-1.57341	0.688012	-0.243927	0.369199	-0.0973133	-0.0794635	-0.342784	0.773516	0.872625	2.65386
HR176	0.702106	1.39718	0.244595	0.347756	1.36968	0.77518	1.28598	0.873669	1.00701	0.292157	0.243308	1.12778	1.02792	0.535229	0.822927	0.927636	0.523139	0.560824	1.72442	0.403958	0.377004	1.7321	1.38717	1.11348	1.28851	1.71435	0.620272	0.499264	0.124306	0.0997935	0.324373	-0.168312	0.729504	0.909658	2.00126
HR177	0.703741	1.44189	0.330585	0.44402	1.7188	0.658384	1.26295	0.790938	0.981181	0.726084	0.543941	1.03721	1.02861	0.543151	0.774262	1.06963	0.488293	0.54402	1.60282	1.01465	0.602838	1.87118	1.33877	2.03041	2.23306	3.53052	0.938789	1.83122	0.309851	-0.0597246	0.873249	0.580637	0.216624	0.973476	1.96261
HR178	1.00668	1.09606	0.861304	0.991322	1.47562	0.747882	1.85307	0.993685	1.09768	0.970939	1.0439	1.72503	1.04144	1.42258	1.003	1.25382	0.997865	1.10107	1.46402	0.894841	1.12432	1.42696	1.30706	1.75848	2.30774	2.81024	0.933178	2.23782	0.385903	0.00130861	0.523753	0.114323	1.20862	0.950603	0.678205
HR179	1.00723	0.849088	1.28498	1.52335	0.854077	0.869484	0.571998	1.02146	1.15672	1.72776	1.86132	1.53566	1.02723	1.61225	0.81041	0.51399	1.80974	2.01498	0.543977	0.93738	1.1136	2.038	1.57745	1.99089	2.49524	2.36266	0.878398	0.56923	-0.391678	0.937824	0.33536	-0.231745	-0.584045	0.984207	0.767384
HR18	0.920103	1.05025	0.318459	0.513298	1.24325	0.910789	1.19708	1.11024	1.06853	0.198285	0.107217	2.26176	0.964166	0.521295	0.932706	0.984073	0.258404	0.290095	1.68104	0.859941	0.613236	1.02227	1.31531	0.695999	1.1815	2.96303	1.0063	2.31164	0.47412	0.331384	0.20983	0.317983	0.263858	0.937397	2.67529
HR180	0.677236	1.16466	0.441518	0.575838	1.14177	0.807491	0.540281	0.850426	1.081	0.776592	0.757916	1.29031	1.0586	0.499116	0.730588	1.17317	0.75093	0.928684	0.908181	0.651135	1.12828	1.91347	1.61538	1.08624	1.09696	3.56727	0.837195	1.93911	-0.00247864	0.112925	0.223839	-0.259298	-0.928976	1.04544	2.62287
HR183	0.60734	0.0592469	1.43938	1.48733	1.02429	0.708408	0.600744	0.672159	0.733292	1.07043	0.985119	1.01988	1.04581	0.926501	0.619349	0.460019	0.782109	1.0524	1.01341	0.491197	1.13315	2.12136	1.58732	1.59744	1.80182	2.56754	0.821544	1.41788	0.096993	1.61437	0.968946	0.45007	0.508109	0.908998	0.821287
HR2	0.757981	0.710239	0.828381	0.885043	0.96366	1.28975	0.592934	1.15139	1.20947	1.14658	1.50098	1.58067	1.02758	0.835554	0.901448	0.679475	1.07241	1.16159	0.633365	1.60773	1.13476	1.45475	1.23924	2.01636	2.41717	1.79354	1.14884	0.639208	0.394955	0.872401	1.23139	1.50323	0.515419	1.05398	0.797745
HR21	1.05279	1.08413	0.888028	1.12848	1.88314	0.924993	0.582537	1.15062	0.999605	0.728208	0.804644	1.69053	0.967518	0.469901	0.890037	1.03889	0.500565	0.542227	2.1743	0.765458	0.373749	-0.162527	0.91768	0.139881	-0.335456	1.06991	1.06832	0.230086	1.41954	0.276994	0.658078	1.10698	1.78327	1.09839	0.729261
HR22	1.1887	0.68073	2.08392	1.71591	0.266091	1.27423	0.591201	1.12062	1.19836	2.26848	2.55329	1.30959	0.972708	1.31905	1.13754	1.23505	1.60608	1.64907	1.18855	1.2997	0.36349	2.46691	2.06524	2.6756	3.10377	2.81835	1.06098	0.669025	1.20464	1.35373	1.45001	1.66628	1.37888	1.11911	0.72615
HR23	1.24851	0.781736	3.40942	2.67516	0.578496	1.36773	1.69743	1.36926	1.21884	2.57028	2.70967	1.54008	0.970399	1.17302	1.37251	1.03276	2.4444	2.4539	0.756816	1.47376	1.98477	2.80456	0.741606	2.15821	2.82578	0.565708	1.1596	0.694958	0.960158	1.32203	1.43172	1.73135	0.57055	1.0401	0.774156
HR25	0.351654	1.06634	0.617236	0.725125	0.990688	0.856987	0.545508	0.606201	0.858346	0.264987	0.0609539	1.55478	1.04955	0.397847	0.628335	0.896956	0.568392	0.549404	1.15505	0.418133	0.382272	-0.203125	0.464482	0.297155	-0.134963	1.13545	0.771792	1.86958	1.04386	0.303915	0.231353	0.307618	0.406204	0.895736	0.754923
HR26	0.953711	1.53964	0.298234	0.353114	2.10236	0.740449	1.21368	1.10679	1.01878	0.141663	0.0874055	1.50447	0.991196	0.837481	1.09814	1.16861	0.223291	0.204349	2.45425	0.868923	0.394575	1.2288	0.945883	0.6984	0.899908	2.43984	1.01266	1.86738	0.854941	0.241309	0.150263	0.372667	0.855249	0.886693	0.76795
HR28	1.03693	0.85024	0.951307	1.01704	1.70098	1.00566	0.553726	1.14217	1.20055	1.16899	1.11135	1.50942	1.01901	0.508346	1.1762	1.13239	0.904191	0.880511	1.32281	1.14645	0.340556	1.43497	1.49387	1.22798	1.7786	4.04876	1.02242	0.690495	0.486649	0.519995	1.44595	1.70162	1.13879	0.897133	0.144409
HR29	1.10649	1.1225	0.645927	0.661575	0.921599	1.01866	1.21909	1.33454	1.16123	0.836753	0.986933	1.97071	1.03008	0.447522	1.08018	1.06074	0.406954	0.373529	1.83527	0.697179	0.377116	1.40345	1.6041	1.36408	1.44619	2.87767	0.922759	1.06584	0.286205	0.0802501	0.397276	0.478243	1.39181	1.0282	0.712299
HR3	0.851645	0.833928	0.806169	0.854503	1.69245	0.883643	0.632959	0.849987	1.06977	0.473645	0.564091	1.42714	0.995564	0.4807	0.599678	1.04357	0.718778	0.821062	1.52784	0.85607	0.408892	-0.313255	0.684525	-0.190591	-0.268951	0.520719	0.94492	1.90122	0.049483	0.953894	0.607533	0.348416	0.689703	0.915847	0.795633
HR30	1.09723	0.571394	1.16885	1.29141	1.68242	0.801248	0.586794	1.0779	1.03793	0.615644	0.55781	1.24764	1.04797	0.495339	0.92434	0.879856	0.780543	0.850843	0.154349	0.589302	0.331158	0.469218	1.05914	0.691705	1.26842	1.70481	0.794101	0.543231	0.876629	0.88041	0.615858	0.292578	0.668176	0.805436	0.827313
HR31	0.914812	0.906421	1.50883	1.54297	1.1349	0.997402	0.550375	1.2623	0.737878	1.12011	1.29817	0.6295	0.957482	2.75167	1.14652	0.918088	0.890656	0.995266	1.04994	0.691919	0.423142	1.43417	-0.258818	2.26872	2.52716	1.84142	1.06568	0.678834	0.90393	1.24009	1.22468	1.50233	0.730316	1.01219	0.690716
HR33	1.00495	1.15329	0.221632	0.292726	1.19224	0.871902	1.24218	0.982077	0.962819	0.242337	0.240702	1.08375	1.00991	0.493064	0.928062	1.26076	0.69571	0.596364	2.114	0.766754	0.360824	1.91398	1.48281	1.43545	1.43768	2.87231	0.931359	0.696432	0.601132	-0.0544307	0.57006	0.639914	1.93597	1.00353	0.718959
HR34	0.917199	1.39411	0.442025	0.472559	1.7247	1.02296	0.560764	0.851928	1.04432	0.590691	0.671172	1.24752	1.0156	0.468218	1.0003	1.21782	0.331685	0.298993	1.1725	0.639016	0.390888	1.45141	1.40664	1.05543	1.47221	2.22927	0.983356	0.591952	0.947266	0.0511423	0.951621	1.08058	0.480994	1.04209	0.785957
HR35	1.02156	1.55887	0.352094	0.469644	1.84064	1.10673	1.21875	0.954573	1.10591	0.27822	0.302273	1.80923	0.995059	-0.168674	0.877172	1.04482	0.422166	0.476221	2.04746	0.943586	0.373106	1.98178	1.42415	1.32676	1.72767	2.54267	1.09542	1.77387	0.69004	0.740025	0.90676	0.878098	1.55675	1.09895	0.791005
HR36	0.984804	1.41582	0.296683	0.425686	1.99368	0.76453	1.19853	1.09663	0.961496	0.26212	0.177636	1.52824	1.00507	-0.369836	0.979184	1.19429	0.228411	0.206745	1.72705	0.619435	0.352807	1.29045	1.40082	0.818316	1.1046	2.36583	0.831692	0.629649	0.555115	0.0780856	0.416915	0.461013	1.27001	0.929085	0.789474
HR37	1.26889	0.893447	0.874775	1.01886	1.33298	0.966333	0.566053	0.992376	0.835231	0.975962	1.04127	1.45061	1.0029	0.457264	1.01125	0.719903	1.0917	1.21457	1.36902	0.941976	0.366188	1.97865	1.07042	2.10184	2.31919	0.726416	0.950322	0.681441	0.520793	0.847619	0.601751	0.327183	0.876606	0.946326	0.775316
HR38	0.947601	0.782536	0.966267	1.21875	1.11932	0.886951	0.619066	1.08351	1.26718	1.13412	1.19901	1.79961	1.03057	1.39645	1.07426	0.947116	1.02466	1.17458	0.420098	0.62928	0.357312	-0.73706	0.294158	-0.96047	-1.47127	-1.22638	0.856217	0.622582	0.202672	1.55159	0.500277	0.366728	1.71787	1.0359	0.730577
HR39	1.00745	1.46486	0.374983	0.601206	1.32031	0.949136	0.606516	0.998319	1.009	0.380377	0.259592	1.45393	0.988454	0.504719	0.866796	1.21042	0.372335	0.310212	1.36009	1.14409	0.355428	1.80036	1.54612	0.860598	1.25213	2.40197	0.919887	0.514586	1.10071	-0.0551591	0.665688	0.552357	0.651807	0.943938	0.767876
HR4	1.03468	1.21677	1.52705	1.62054	1.8808	0.942659	1.21595	1.18999	1.25784	0.852889	0.912119	1.29998	0.966744	0.467536	1.04713	0.491496	0.978789	1.20323	0.76895	1.03129	0.391865	1.98962	1.06233	1.64116	1.85219	2.47133	1.01154	0.566205	0.598409	1.11777	0.837648	0.617805	0.760769	1.1345	0.818858
HR40	0.871681	1.09835	0.460968	0.577057	0.844034	0.9107	0.52562	1.11317	1.05587	0.608736	0.351356	1.81828	1.00398	0.473623	0.844268	1.19383	0.422147	0.539598	1.25071	0.946664	0.358125	0.324593	0.527873	0.746135	0.908961	0.416288	0.920486	0.603983	2.00163	0.490433	0.789982	0.830911	1.11498	1.07285	0.767513
HR41	0.967665	1.08145	0.595183	0.484822	0.533293	0.97749	1.20842	1.10427	0.985722	0.840852	1.16995	2.1679	0.94719	0.428904	0.929889	1.19847	0.353375	0.472232	1.69503	1.01552	0.38811	1.85904	1.27927	1.21063	1.68927	0.939255	1.1122	1.74896	0.729058	0.266678	0.870901	0.634747	0.182001	1.18524	0.775595
HR42	1.15893	0.829813	1.56546	1.66113	0.713134	1.1477	1.24345	1.03311	1.23043	2.53974	2.88885	0.379179	0.991368	1.98671	1.15041	0.870062	2.11577	2.41344	-0.0975972	1.20418	1.97164	1.16317	0.956985	3.06789	3.38095	0.844555	1.05583	0.712279	3.50423	2.12762	2.3845	2.58595	0.516988	1.24751	0.869986
HR43	1.21943	0.491115	3.54449	3.37812	0.436703	1.13008	1.67001	1.42504	1.40276	3.19779	3.31621	0.864934	1.03342	2.63759	1.33896	0.440324	4.06822	3.68295	0.819647	1.31562	3.53433	-0.0741518	0.752043	0.368456	0.000199184	-0.730555	1.14013	0.976448	1.37852	1.87717	1.88637	2.31069	1.84283	1.1129	0.782222
HR44	1.56264	0.790773	0.872156	1.08629	1.19108	0.89116	0.141067	1.01878	0.898214	0.64936	0.820382	1.05005	1.02407	0.455521	0.860345	0.978606	1.1036	1.28768	0.104014	1.31197	0.436482	0.942645	1.12685	0.178696	-0.041916	0.149532	0.919775	-0.282153	2.8039	1.90323	1.00916	1.38924	3.94924	1.11082	0.666902
HR45	1.11776	0.5694	1.24101	1.74707	0.945849	0.85996	1.24935	1.25318	0.793853	1.17721	1.35955	1.0559	1.01987	2.16358	1.30043	1.06726	1.77635	2.06478	0.524495	0.912917	1.91892	2.2064	0.566194	1.87938	2.48562	2.37859	1.02894	0.62607	1.08125	2.02103	0.925926	0.463541	0.667026	1.04928	0.792084
HR48	1.02353	0.470242	1.04322	1.33433	1.37255	0.964493	0.619984	0.975023	0.912253	0.681359	0.903268	0.80947	1.00324	0.59848		-	-	-	-	-	-	2.03608	0.347337	1.79521	2.25454	1.72259	1.06067	1.87954	1.6021	2.04559	1.33886	1.31541	2.00993	1.08956	0.792689
HR49	1.19547	0.972137	1.19006	1.38758	1.58037	1.0368	1.89565	1.16346	0.931605	0.903937	1.07048	0.930451	0.987641	2.19477	1.16177	0.78129	1.30668	1.5993	0.641117	0.901931	1.17135	-0.677375	1.29226	-1.32565	-1.65151	-1.36028	1.01099	0.599734	1.62529	1.89717	2.22933	2.91142	1.24361	0.97062	0.801753
HR50	1.24746	0.995804	1.1127	1.23328	1.0869	1.07411	0.545486	1.09099	1.12467	1.18517	1.25409	0.90965	0.951481	0.898098	1.13314	1.22377	1.39186	1.67961	0.215861	1.33238	0.373632	-0.0983048	0.608297	0.24774	0.232299	-0.609212	1.11733	0.645599	1.60396	1.1225	1.1255	1.51614	1.9093	1.02958	0.779904
HR53	0.972197	1.22839	1.26569	1.39307	1.31873	1.07222	0.564939	1.00469	0.726728	1.20743	1.35081	0.667108	1.06526	0.516998	1.04169	1.21794	1.33059	1.39126	0.829725	1.10988	1.91854	0.212653	0.170415	0.247212	0.401725	0.147267	1.12568	0.211827	1.45191	1.81659	1.03713	0.702546	1.47048	1.13164	0.734903
HR54	1.09941	0.5708	1.65296	1.86432	0.879826	1.03001	1.2284	1.11056	0.880028	1.27041	1.48455	0.78911	1.03124	2.87081	1.16731	1.05443	2.20293	2.21862	1.39935	1.06318	1.10766	-	-	-	-	-	-	-	0.999332	2.19588	0.991597	0.972415	1.17398	1.04325	0.815959
HR55	1.26172	0.640839	1.07032	1.18792	0.636988	1.05953	1.21179	1.01392	0.997427	0.981004	1.12376	1.29471	0.996694	1.15594	1.22455	0.966452	0.796143	1.01932	0.220226	1.01547	0.495047	-1.16447	-0.642379	-1.33561	-2.02847	-2.18586	0.975607	-0.659664	1.43704	1.44549	1.36917	1.36415	1.98742	0.921432	0.771673
HR56	1.17856	0.5193	0.891092	1.14763	0.747275	0.977268	0.533014	1.13027	0.794855	0.721167	0.822424	1.36482	1.0056	0.479287	0.997139	1.05194	0.869932	1.11192	1.23563	0.980546	0.359002	-0.319291	0.286005	0.291553	0.00560406	-1.29653	0.956579	-0.314476	1.19522	1.72909	1.23133	1.42643	0.902587	1.0042	0.764119
HR57	1.16044	0.980878	1.25123	1.4489	0.66854	1.04581	1.24456	1.12799	1.00385	1.87118	1.98574	0.854653	0.987911	1.26087	1.10932	0.649946	2.11792	2.3692	0.859618	1.47902	1.95986	-0.0556904	0.676818	1.04611	1.23613	0.01451	1.13091	0.591999	1.9073	1.71793	1.16555	1.33688	1.6798	0.964123	0.911468
HR58	1.0801	0.910394	0.847686	1.09526	0.952642	0.948351	1.19169	1.07223	1.11578	0.697202	0.707947	0.406497	0.99169	0.572432	1.03811	0.679442	0.945578	1.14711	0.981724	0.941338	0.406212	0.771725	-0.131221	0.987957	1.47457	-0.781707	1.02776	0.190286	0.913504	1.0256	0.917937	1.16365	2.4907	0.936014	0.86331
HR59	1.13886	0.495224	1.03968	1.35645	0.311511	1.07468	0.546372	1.05319	0.886124	1.64693	2.13172	0.841318	0.991056	1.52113	0.989366	0.966915	1.30992	1.54672	0.836604	1.24782	1.14438	-0.344359	-0.206582	-1.04121	-1.55417	-0.557705	1.13749	-0.261362	1.31139	0.420494	1.27979	1.20992	0.273743	1.06278	0.777679
HR6	0.834733	0.990702	0.398081	0.485348	1.15214	0.859905	1.2117	0.878394	0.915346	0.728619	0.844375	1.19827	0.942468	0.439916	0.87812	1.21129	0.369753	0.468889	1.82696	0.873187	0.624923	1.37506	1.23621	0.686644	0.850206	0.0325917	1.03436	1.83527	0.667355	-0.123288	0.428953	0.137093	1.16544	0.917987	2.57842
HR60	-	-	-	-	-	-	-	-	-	-	-	-	-	-	1.01441	1.05776	1.64968	2.05925	0.659661	1.14233	1.21722	-	-	-	-	-	-	-	0.783942	1.15534	1.41881	1.52509	1.70684	1.07078	0.788168
HR61	1.2459	0.699781	1.65601	1.88661	1.39064	1.06626	1.69906	1.18446	1.10947	1.30465	1.56612	0.710583	0.991684	0.685137	1.32671	1.27948	1.47048	1.64381	1.89351	1.49411	1.91449	1.51097	1.70693	2.08759	2.29894	0.521321	1.13508	1.92306	1.6576	1.43916	1.14192	1.46546	1.25244	0.947191	0.784229
HR62	1.23428	1.05862	2.7841	2.66993	1.27866	1.19838	2.32138	1.15837	1.20272	2.90354	3.20456	0.583513	1.00122	2.23664	1.2984	1.08792	2.76548	2.84619	1.33004	0.981209	2.75437	2.10514	0.500761	2.83902	2.78416	0.805485	1.1327	1.65094	1.34794	3.07043	1.9316	2.11221	1.01678	1.06896	0.750902
HR63	1.13102	0.855764	0.955415	1.07234	1.05837	0.991504	1.00801	0.989357	1.16051	1.18503	1.32725	1.57362	0.96076	0.557426	1.31429	0.909209	1.45997	1.58185	0.94151	0.863275	0.37306	-1.14111	0.733632	-1.63338	-2.19195	0.0632772	1.06746	-0.378316	1.17313	1.68605	1.02429	0.878285	1.27326	1.09584	0.804877
HR64	1.08301	0.634713	1.27873	1.44064	1.31166	1.05072	1.68715	0.931246	1.02984	1.41536	1.59713	1.20355	0.998636	2.00568	1.20841	0.46493	1.77977	1.99314	0.895723	1.46019	1.93653	0.595337	0.900929	0.0444434	0.394619	0.343823	1.10386	0.647168	1.7846	2.52428	1.73127	2.01124	1.67929	1.0462	0.759653
HR65	1.04423	1.132	1.27352	1.68432	0.425675	1.14739	0.526752	1.02595	0.793393	0.62187	0.450722	1.54849	0.994868	1.32274	1.15773	0.949161	2.01563	2.04404	0.744606	1.88004	1.9567	2.15056	0.796562	2.34747	2.65768	1.85756	1.13197	0.682519	1.96701	1.76417	1.6989	1.79121	0.386421	1.10653	0.756978
HR67	1.02098	0.647569	1.13755	1.29512	0.836939	0.871993	0.557159	1.05739	0.940767	1.07254	1.2476	0.299754	0.982657	1.11976	1.10712	0.825154	1.521	1.69794	1.01156	1.0302	0.342556	1.11746	1.05357	1.08326	1.55849	2.61387	0.968131	1.08735	0.876861	1.03838	0.984695	0.80396	1.07011	1.05345	1.24696
HR7	0.377758	1.01939	0.406087	0.537883	0.923946	0.963227	1.20452	0.244745	0.848083	0.404544	0.326604	1.4426	1.03169	0.416746	1.10368	0.899718	0.42536	0.512661	0.581333	1.02932	0.379933	1.47671	1.17116	0.725511	0.476237	-0.0124726	0.879623	0.585266	-0.489571	0.195565	0.289963	0.0127385	0.558121	1.05304	0.835729
HR70	1.14046	1.25984	1.66359	1.84416	1.36767	1.20471	1.70707	1.22177	1.3226	2.12283	2.55105	0.461978	0.95773	2.26113	1.08839	0.905652	2.2441	2.74697	0.22518	1.33583	1.93296	-1.03108	-0.00296423	-2.5311	-2.66673	-0.814699	1.12119	-0.580786	1.32833	2.11608	1.36914	2.03592	1.54757	1.22518	0.781054
HR71	1.52676	0.812416	2.91489	3.00467	0.427412	1.21679	1.67756	1.17123	1.06524	2.90583	3.26562	1.2396	1.00755	2.02525	1.21902	0.890555	4.03118	3.84581	0.706362	1.187	3.52314	2.03095	1.28453	5.08466	6.31899	0.723291	1.18957	1.90282	1.74879	1.67545	2.13708	3.10851	0.850716	1.11191	0.765009
HR73	1.09759	1.10668	1.22227	1.59241	1.46331	1.10679	1.23708	1.35671	1.20097	1.54137	1.84084	0.421355	0.984652	1.60515	1.1945	0.72657	1.57063	1.79768	0.758453	0.967785	1.97975	-0.764606	0.0193663	-1.84798	-2.85044	-0.36835	1.11084	-0.341226	0.990291	1.70356	1.14689	1.65744	1.2192	0.962979	-0.484426
HR75	1.23309	1.40937	1.26964	1.68523	0.747276	1.1966	0.990022	1.36821	0.96477	1.47314	1.97779	0.226081	0.949165	0.730765	1.3074	1.2788	1.37526	1.77767	0.963707	1.23392	1.22968	-0.19419	0.26886	-1.54124	-2.15995	-1.02709	1.08747	0.554686	1.39794	1.38108	1.37951	2.38196	1.7048	0.967129	0.766302
HR76	0.949174	0.974041	1.49844	1.6222	3.40151	0.968049	1.26674	0.884763	1.05322	1.48867	1.55656	0.74477	1.00518	-0.397497	1.01764	0.913523	1.21248	1.43892	0.768674	0.987639	1.1931	-0.131477	0.737197	1.85157	2.00314	1.3035	1.06749	1.79565	1.09694	0.518217	1.09167	1.10718	0.536851	0.971823	0.789232
HR77	1.39407	1.63327	0.935222	1.17352	1.09133	1.12352	0.614494	1.16102	1.19677	1.21599	1.43488	0.569735	0.956955	0.747532	1.26493	0.927915	0.916783	1.15106	1.39387	1.15315	1.21131	1.69256	0.89831	2.40805	2.73439	1.21206	1.0882	0.594885	1.8932	0.5333	0.557471	0.305176	1.54761	1.14666	0.811348
HR78	1.29691	1.07929	1.24054	1.66115	0.504292	1.16667	0.558808	1.10907	1.23675	1.12384	1.42627	1.26595	1.00522	0.491819	1.02633	1.10432	0.811783	0.980258	1.28254	0.868604	0.400257	1.39976	1.05159	1.69643	2.71347	1.17878	1.09462	0.645281	-0.099328	1.05147	1.14749	1.00787	1.18307	1.00229	0.724232
HR79	1.64438	1.07768	1.33224	1.65734	1.09498	1.05472	1.0067	1.04958	0.759439	1.52932	1.66493	0.625815	0.955077	1.94907	1.15514	0.876065	2.01927	2.06806	1.45713	1.36315	1.93884	0.7077	1.09509	3.49017	3.69452	2.98368	1.09648	0.581102	1.34974	1.09635	1.61978	1.83234	1.53454	1.12106	0.740282
HR8	0.71135	1.02049	0.570713	0.564298	1.16171	0.977797	0.590276	1.02579	1.07038	0.606889	0.559254	2.2497	0.991713	0.44292	0.406851	0.902038	0.370219	0.418744	1.687	0.829844	0.371735	1.52194	1.50728	1.70154	1.89373	3.84661	0.995649	1.06378	1.10748	0.0428301	0.645369	0.259202	0.630223	1.07093	0.739191
HR80	1.39138	0.640275	1.80726	2.20216	1.3485	1.06873	1.21173	1.34578	0.908206	1.7089	2.05259	0.571118	0.977131	2.03028	1.21386	0.799433	2.18306	2.28458	0.970682	0.911674	1.96912	0.816991	-0.397253	1.50886	1.80297	0.246438	1.05991	1.50157	1.9886	1.79614	2.73589	3.54694	0.676833	1.07925	0.756266
HR81	1.05931	1.07671	0.707503	0.911913	0.841167	1.14794	1.2287	1.11542	0.842657	0.749648	1.02842	1.40707	0.98731	0.531216	1.00793	0.945296	0.839579	1.10191	2.0181	1.07469	0.388873	0.776624	0.447184	0.596174	0.566816	0.736873	0.949799	0.685512	0.903265	1.4817	0.73972	1.2371	1.01066	1.02549	0.842236
HR82	1.19741	1.23427	1.02442	1.35218	1.29045	1.18767	1.27751	1.075	0.975616	1.20626	1.35666	0.878704	0.98685	1.56148	1.27405	0.98448	1.23263	1.57746	1.37342	1.37357	1.12819	0.843005	0.52667	0.632676	0.908671	-0.0952691	1.12068	1.76126	1.99582	1.61985	1.47858	1.80208	1.64514	1.11428	0.780044
HR83	1.16509	0.556088	1.21676	1.62689	0.678861	1.1956	1.69553	1.15726	1.04445	1.45832	1.58162	0.823138	0.954686	1.09622	1.19331	1.21836	0.988672	1.22396	1.49236	1.35226	1.18377	1.69785	1.25446	2.3878	2.59852	2.52985	1.16983	0.679624	0.633414	1.64747	1.124	1.32678	0.701134	1.06155	1.36323
HR84	1.43247	0.819255	3.14365	3.18248	1.23628	1.04749	2.32568	1.14834	0.940214	2.67195	2.7997	0.57569	0.971479	3.06736	2.64734	1.00532	2.14705	2.38711	1.01953	1.07847	2.7981	0.293002	0.465839	-0.216267	-0.835567	0.0959956	1.10108	-0.521262	1.85288	2.14085	1.82961	1.8214	0.731705	1.11258	0.81505
HR85	1.23881	0.459817	0.714812	1.00569	0.997927	1.02905	0.55455	1.16845	0.993519	0.894446	1.1657	1.04176	0.964682	1.1065	1.1997	1.03608	0.975598	1.17007	1.64208	0.911473	1.23941	1.3746	1.49133	2.01637	2.17575	0.836869	1.17351	0.618577	1.43731	1.31182	0.923861	1.13611	2.41583	1.0613	0.819085
HR86	1.14272	0.577079	1.74921	2.06198	0.471465	1.02925	1.68422	1.15343	0.837122	1.59454	1.85275	0.306147	0.955859	2.68595	1.19105	1.17427	1.59218	1.84654	0.688587	1.21231	1.96466	0.632472	0.303764	0.912437	1.12977	1.05193	1.12572	1.65947	1.08747	2.50601	1.82694	2.25809	1.10521	1.13598	0.801113
HR87	0.895734	0.639178	0.699643	1.0049	0.869821	1.00923	1.93384	1.0491	1.04586	0.970247	1.23996	1.60483	0.99606	0.489821	1.07435	0.802221	1.16318	1.36808	1.4025	1.04318	1.09983	1.07446	1.46046	2.20318	2.42055	0.654967	1.11113	0.607157	-	-	-	-	-	-	-
HR9	0.871304	1.199	0.620746	0.808853	1.27843	1.06034	1.26857	0.751481	1.05928	0.695014	0.78329	1.91977	1.00268	0.55365	0.930126	1.15643	0.537237	0.696965	1.33516	1.38981	1.36222	1.59326	1.05369	1.98922	2.57042	2.49711	1.06995	0.600783	0.351924	0.117022	1.10489	1.40668	0.209483	0.852777	0.692563
HR90	1.15461	0.572953	1.37484	1.74644	0.452576	1.23078	1.01638	1.4482	1.20652	1.61761	2.06744	1.19402	0.936842	2.69473	1.40453	1.28559	1.76731	2.10192	0.718172	1.34066	2.75699	2.14355	2.08077	3.79372	4.59344	2.43423	1.1412	3.28261	1.64243	1.53073	1.58011	1.95974	1.01744	1.10283	0.779916
HR91	1.03049	0.440908	1.26337	1.60783	-0.175259	0.916237	0.598143	1.02587	0.664415	1.06134	1.40762	0.99454	1.00108	1.11746	1.12339	1.11341	1.28928	1.67081	0.107527	0.896681	1.27073	1.64942	0.625964	1.14116	1.48368	1.44092	0.97122	0.653395	0.987496	1.95576	1.42164	1.45416	1.7524	1.03759	0.839924
HR93	1.25429	0.694433	1.11526	1.4901	0.758196	1.03492	0.548943	1.19286	1.11728	0.687816	0.848832	0.978351	0.92449	0.481191	1.00787	1.26333	0.908884	1.20103	1.27742	1.0254	0.387718	1.75771	1.46584	2.11367	2.27139	2.22499	1.05119	1.72463	1.31889	0.748771	1.44638	1.86445	1.55654	0.896858	0.709671
HR94	1.2561	1.60271	0.857774	1.16234	0.557133	1.05664	0.50046	1.26486	1.19433	1.30076	1.77321	1.05405	0.971876	1.41089	0.763238	0.242318	0.844934	1.0572	1.01793	1.28781	1.14741	2.33751	0.931904	2.13298	2.84603	2.20344	1.10999	0.691762	0.538565	1.44951	1.29166	1.81253	1.86691	1.07545	0.829218
HR95	1.1206	0.961356	0.830739	0.954932	1.94956	1.14873	1.27138	1.05741	1.16149	0.760486	0.921983	1.03469	0.939387	1.62242	1.1415	1.02763	0.716355	0.90044	1.48436	1.09773	0.355367	0.73605	-0.416123	1.08819	1.46374	0.558043	1.08561	0.559185	1.5089	1.14721	1.07445	1.4267	1.36447	1.01318	0.804329
HR97	1.19366	0.815854	1.56571	2.06878	0.298079	1.00093	0.547366	1.11064	0.875688	0.892687	1.16122	0.676777	1.00664	0.470128	1.19839	1.24713	1.48278	1.94826	0.241724	1.20286	1.93195	2.42103	1.33194	1.68958	1.99365	0.389639	1.02088	0.570109	0.898499	2.30088	1.10208	1.55672	1.40159	-0.0566135	0.79778
HR98	1.21527	0.603984	1.54213	2.11026	0.838891	1.14747	0.58749	1.00364	0.826237	1.19248	1.46725	0.400968	1.05105	0.5015	1.16114	1.15946	1.51827	1.88624	0.448336	0.808299	1.93772	1.67923	0.758299	1.25165	1.5987	0.426912	0.995803	0.684033	1.96768	2.52782	1.72231	2.1843	1.70584	0.980296	0.774669

## Sheet: Table S7
Table S7. the quality of nationally approved hybrid rice varieties produced from all test TGMS lines and restore lines with different GCA values for plasticity during 2016-2022
Parent type	GCA vaule for plasticity	Parent Rice Cultivar	Number of nationally approved hybrid rice varieties	Frequency of hybrid rice varieties approved nationallya	Number of varieties of different rice quality gradesb			High-quality rate (grade 2 and above)c	High-quality rate (grade 3 and above)c
					Grade 1	Grade 2	Grade 3
TGMS Lines	Low	ZXS, HX302S, HY468S	25	26	4	19	3	0.8846	1
	High	HW338S, J4155S, LK638S, LZ36S	148	232	5	65	91	0.3017	0.694
Restorer Lines	Low	HH8012, HH7503,DZ, LKSM13, HH2646, HH5106, HH8549, YZ, WSSM534	20	34	8	16	8	0.7059	0.9412
	High	HH8612, HH7816, HH3135, TS, HH6210, HH3748,HH8037,HH8700, HH8954, HH4153, R1206, R1212, R1377, R1988, HZ, J4	31	66		25	28	0.3788	0.803
a Certain hybrid rice varieties have been approved nationally more than once in different years or regions
b The statistics show the rice quality grade of each variety each time approved nationally
c High-quality rate =(Number of varieties of different rice quality grades/ Frequency of hybrid rice varieties approved nationally)*100%

## Sheet: Table S8
Table S8. Genetic effects of each genotype for quality traits under different environments estimated by BLUP
	AH-HF							HN-CS							HB-EZ							HN-LS							SC-GH
HYBRID_CODE	AC	ASV	CD	PGWC	GC	MRR	TP	AC	ASV	CD	PGWC	GC	MRR	TP	AC	ASV	CD	PGWC	GC	MRR	TP	AC	ASV	CD	PGWC	GC	MRR	TP	AC	ASV	CD	PGWC	GC	MRR	TP
HR1	13.9928	4.57064	4.76691	15.238	65.1698	0.451385	2.01156	14.2487	5.13244	6.77754	20.9789	71.7908	0.564382	2.29105	13.2217	4.95244	9.15653	27.0604	60.0926	0.505855	2.22244	14.2153	4.86567	4.22058	14.1126	60.4241	0.557089	1.88785	15.6474	5.28785	5.5512	19.8581	57.367	0.510274	1.95883
HR100	13.7233	5.07087	4.9179	17.6686	72.1612	0.488328	1.84907	13.762	5.31188	4.95236	18.0442	75.0803	0.574689	2.07141	12.8287	5.39556	6.08233	20.9209	64.9396	0.50144	2.06106	14.2036	4.9253	4.30239	15.3995	63.6425	0.558288	1.88785	14.6019	5.52224	4.89402	17.5979	66.2668	0.566715	1.95883
HR101	13.3048	4.81828	5.59826	18.8839	68.8259	0.477753	2.17405	13.1688	4.93741	6.2024	20.8926	73.5126	0.5837	2.29105	12.3358	5.21339	8.13749	26.1546	64.4824	0.535304	2.38381	13.4691	4.79338	4.21334	14.8354	61.7642	0.592385	1.81939	13.8434	5.73128	4.58907	17.0032	64.5685	0.576177	1.95883
HR102	13.6148	4.54092	7.33551	20.3018	69.4192	0.484425	2.17405	13.9529	5.14935	9.33247	27.1074	74.2322	0.591059	2.29104	12.7557	5.25278	11.3218	31.7908	63.3065	0.525248	2.54519	14.3802	5.28309	4.46482	15.6378	61.4969	0.580466	1.88785	15.0813	5.04713	4.39287	16.0515	61.9317	0.531258	1.95883
HR103	13.3143	4.58054	11.7644	28.9103	70.702	0.464923	2.33654	13.347	5.08044	11.422	31.1642	73.8467	0.580708	2.40085	12.402	5.22323	16.2708	38.2323	62.7448	0.490277	2.70657	13.978	5.0545	4.67741	17.2584	63.0592	0.600515	1.88785	14.9339	5.52224	5.5252	20.5718	67.662	0.529549	1.95883
HR105	14.7035	5.65035	4.76505	14.2252	72.3376	0.49039	1.84907	14.4602	5.90088	4.8227	15.9726	76.2624	0.625973	2.18123	13.8955	5.6565	4.95132	15.5866	63.432	0.500213	2.22244	14.7132	5.33278	4.0265	13.3023	60.762	0.611598	1.95631	15.1464	5.70594	3.93426	13.6725	62.6168	0.581797	1.95883
HR106	13.6065	5.24422	4.60847	14.9342	75.0315	0.487844	2.01156	14.4353	5.32748	3.98492	12.6926	75.3629	0.579493	2.07141	13.3284	5.21831	6.28348	19.5118	64.1623	0.487778	2.06106	14.1844	4.91536	4.09219	13.9696	63.5621	0.533349	1.8194	15.3403	5.77563	3.38346	13.1967	65.046	0.553741	1.95883
HR107	12.5786	4.78856	4.60102	15.6431	69.8938	0.500907	2.17405	13.0155	5.07003	6.1143	18.1305	74.2065	0.593167	2.07141	12.7422	5.48418	5.94759	19.0086	67.0979	0.52227	2.22244	13.5344	4.56751	4.16505	14.5892	66.4184	0.567477	1.8194	14.346	5.42721	4.08082	16.0515	65.3575	0.58702	1.95883
HR11	14.3136	6.04657	3.54413	10.3767	66.345	0.469009	2.01156	15.0494	6.16223	4.86759	15.7137	70.6857	0.587755	2.07141	13.7001	6.15377	6.2626	17.9015	64.1928	0.504179	2.22244	15.1813	6.19745	3.95544	12.9686	60.2954	0.574058	1.88785	15.6971	6.75118	3.7877	14.0293	57.9661	0.588168	1.78653
HR111	21.5005	6.66072	4.27109	13.7188	48.7657	0.486895	2.01156	22.5557	6.5523	4.44038	14.8505	51.3599	0.571534	2.07141	20.6901	6.76428	5.1316	16.1904	43.2652	0.462444	2.06106	19.8592	6.70432	4.21401	14.1602	43.3827	0.514869	1.88785	-	-	-	-	-	-	-
HR112	15.4118	6.20506	2.78548	8.35119	71.7764	0.476049	1.84907	14.9555	5.83457	3.6375	11.5705	69.3596	0.602258	2.18123	14.5591	6.36055	3.44838	10.6548	64.6653	0.501515	1.89968	14.7621	6.1345	3.76077	12.206	57.9701	0.563842	1.75095	15.7095	6.80186	2.88467	10.3418	59.7766	0.534771	1.61424
HR113	14.254	6.04657	3.43601	9.87033	70.7501	0.491446	1.84907	14.3939	6.15443	5.02384	15.8863	73.7439	0.569936	2.07141	14.321	6.18331	6.37457	16.593	60.6871	0.455426	2.22244	15.0483	6.20739	4.0265	13.3976	62.677	0.540867	1.8194	15.5823	6.77652	3.83497	14.0293	62.9407	0.571914	1.95883
HR115	15.0493	5.98219	3.61496	10.5793	74.9353	0.489073	2.01156	15.1728	6.07143	4.038	12.6343	74.5564	0.612783	2.05847	14.6759	6.24239	4.90198	13.2717	64.3604	0.523422	1.89968	15.1281	6.15769	4.10891	13.2546	62.8701	0.558103	1.8194	16.1299	6.73851	3.35036	12.1261	63.98	0.562968	1.95883
HR118	13.988	6.23478	3.89829	11.592	68.1043	0.503705	1.84907	14.0358	6.08422	4.91081	15.2821	70.8913	0.622078	2.18123	13.8347	6.3448	5.29689	17.4262	62.3239	0.497778	2.05173	14.7738	6.13782	4.15549	14.2556	60.0862	0.613676	1.8194	15.3434	6.77652	3.50402	13.1967	64.4232	0.628847	1.95883
HR119	13.7007	5.05601	4.06232	13.6176	72.7706	0.476843	2.01156	13.8768	4.71897	4.64816	14.0737	70.8142	0.572871	2.18123	13.4216	5.61383	6.48653	18.8073	64.4214	0.486132	2.06106	14.378	4.20971	4.24387	14.5892	65.1176	0.519499	1.88785	15.0999	5.6426	3.78533	14.2672	63.5615	0.534045	1.95883
HR12	13.5862	5.50177	5.08939	16.352	69.1786	0.430178	2.01156	14.0127	4.97642	4.44204	14.2463	73.821	0.566364	2.07141	13.1252	5.17072	5.59463	17.1969	63.0648	0.448303	2.06106	14.6525	5.20855	4.06472	13.3023	62.5965	0.505151	1.88785	15.4132	5.71017	3.24399	11.6503	62.9906	0.512265	1.95883
HR121	14.2206	6.29422	3.35773	10.1742	74.0213	0.48613	1.68658	14.3348	6.10762	3.86357	11.8295	73.2042	0.591717	2.07141	14.0426	6.11438	4.38962	13.2717	67.3174	0.452164	2.06106	14.8462	6.30677	3.99426	12.5397	62.5697	0.535415	1.75095	15.3837	6.77652	3.09742	10.8176	65.2744	0.560041	1.95883
HR122	14.979	6.14068	2.73701	8.75629	68.6334	0.482992	1.84907	15.071	6.16223	3.47626	11.3116	70.8219	0.603843	2.07141	14.5288	6.28178	4.15241	13.7749	61.8302	0.501141	2.06106	15.3611	6.14775	4.03725	13.5883	60.2498	0.542608	1.8194	16.3765	6.47245	3.86098	14.1483	61.3711	0.540884	1.95883
HR123	13.9856	6.15554	4.95704	14.9342	73.444	0.490749	1.84907	14.7376	6.13883	5.37624	17.181	70.3131	0.613093	2.07141	13.763	6.17346	6.81482	20.1157	64.6195	0.496966	2.06106	14.6036	6.13782	4.39077	15.4472	64.0609	0.558735	1.88785	15.3946	6.48512	4.61035	17.5979	68.0981	0.57695	1.95883
HR124	13.8092	5.36309	6.25998	18.7827	73.2035	0.455801	2.01156	13.7216	5.4523	6.1891	17.7853	71.5081	0.571488	2.40085	13.0645	5.65158	8.99713	25.0474	65.4884	0.422101	2.06106	14.5249	5.3626	4.48214	15.6855	58.2249	0.494017	1.88785	14.7943	5.85164	5.04532	17.0032	66.6655	0.49723	1.95883
HR125	15.6527	6.15554	2.78734	8.75629	67.6842	0.491088	1.84907	15.3414	6.19344	3.20697	10.2758	70.236	0.590653	2.07141	15.2272	6.18331	3.21876	9.749	60.9614	0.477333	2.06106	15.6696	6.26702	3.67478	11.92	57.3291	0.552479	1.75095	16.5378	6.78919	2.84448	11.5313	58.6887	0.547254	1.78653
HR126	14.1407	6.0862	2.8358	8.65502	73.3863	0.506659	1.84907	13.966	6.10762	3.96663	11.8295	74.6691	0.626743	2.07141	13.9774	6.27193	4.43136	13.9762	63.3849	0.519756	1.89968	14.6993	6.08812	4.06532	13.5883	61.7919	0.598785	1.75095	15.3077	6.51679	3.28654	11.7692	63.1151	0.58517	1.95883
HR127	14.8061	6.17535	3.05389	9.87033	70.7982	0.481675	1.84907	14.9081	6.06861	4.03977	12.6926	74.4378	0.625325	2.18122	14.0942	6.11438	4.33458	13.8756	65.6713	0.497205	1.89968	15.3207	6.15769	3.93872	12.8257	60.5073	0.583145	1.75095	15.9592	6.75118	2.76174	10.9365	61.3711	0.596271	1.78653
HR128	14.6391	6.11591	4.1667	13.5163	68.5372	0.488289	2.01156	14.7416	5.95159	4.80941	15.4547	69.5806	0.633954	2.18123	14.3749	6.09469	5.35552	15.7879	60.3578	0.500288	2.06106	14.8451	6.15769	3.89155	12.9686	59.6732	0.60087	1.8194	16.164	6.21906	3.60567	14.1483	58.8797	0.566622	1.95883
HR129	13.1748	4.90743	10.7727	26.7835	74.0694	0.484619	2.49903	13.2841	5.40289	10.5908	27.3663	73.3199	0.580034	2.40085	12.9343	5.04107	12.8589	31.2876	65.6408	0.486686	2.54519	13.3695	4.58738	5.24531	19.1173	67.4349	0.599392	1.95631	14.7633	5.19283	7.06649	23.1888	64.61	0.559455	1.95883
HR13	13.9797	4.64988	4.38479	13.6176	69.5154	0.44541	2.01156	14.5573	4.73067	5.13189	16.4905	74.9775	0.566632	2.07141	13.4553	5.03122	7.01787	20.0151	63.8971	0.432352	2.22244	14.5269	4.12428	4.31766	14.6599	62.1851	0.509111	1.88178	15.3675	5.43988	3.83734	13.0777	61.7947	0.511281	1.95883
HR130	15.2723	6.10601	3.15828	9.87033	68.874	0.497266	2.01156	14.736	6.06861	4.24589	12.9516	71.5852	0.617376	2.07141	14.2357	5.92729	5.0519	14.0768	64.1623	0.50777	1.89968	14.9813	6.24714	4.22118	13.8743	58.8471	0.59292	1.75095	16.2059	6.77652	4.05246	14.2672	59.1288	0.582102	1.61424
HR131	13.0658	5.17811	6.34811	18.1501	69.9053	0.493635	2.44106	13.747	5.82417	6.52155	20.6337	73.1271	0.60473	2.29104	13.1397	5.55311	8.65555	23.4371	62.9734	0.514908	2.54519	13.8365	4.7464	4.60038	16.0191	64.0636	0.583761	1.88785	14.6795	5.32586	4.68836	15.8136	61.6826	0.576903	1.95883
HR132	15.3486	6.06639	3.84609	12.301	73.4601	0.487815	2.01156	15.0766	6.09982	5.29645	17.0947	73.7439	0.60485	2.07141	14.421	6.0553	6.35559	17.1969	63.9336	0.485459	2.06106	15.7473	6.07818	4.19431	14.3986	60.6923	0.602944	1.75095	16.527	6.51046	3.67659	14.2672	62.866	0.602407	1.61424
HR133	12.6847	3.16404	6.12205	20.6056	69.6437	0.474277	2.33654	13.0017	3.82961	7.29285	23.3095	74.7205	0.598928	2.18123	12.6378	3.76097	11.0105	32.2941	64.6195	0.524784	2.70657	12.7173	3.18603	4.60097	16.2098	61.9904	0.60206	1.95631	13.468	4.30596	5.85142	21.4045	67.5001	0.572383	1.95883
HR134	12.4557	3.29281	9.90225	30.2269	70.779	0.468138	2.66152	12.6925	3.25231	11.018	32.9768	73.3276	0.581685	2.29104	11.8731	3.96775	12.8342	36.5212	63.2935	0.523871	2.70657	12.8397	3.33511	4.67323	17.3537	68.5908	0.607287	1.9563	13.6262	4.17926	7.15396	25.9247	69.4061	0.552383	1.95883
HR136	12.7395	3.49093	5.61131	20.0993	71.6449	0.496365	2.49903	12.6787	3.43954	8.54455	27.28	71.2768	0.585311	2.62049	12.3481	4.21393	9.55694	28.5701	65.8542	0.525547	2.54519	-	-	-	-	-	-	-	13.8031	5.29418	4.71436	17.479	68.1603	0.570978	1.95883
HR137	13.0663	3.51074	4.74641	16.6559	74.4222	0.500955	2.01156	13.227	4.15727	6.65454	20.6337	74.592	0.562252	2.18123	12.7434	4.24839	6.9097	22.8332	69.6037	0.487973	2.22244	13.5801	3.49413	4.32986	15.1135	65.5655	0.554315	1.88785	14.0326	4.81908	4.28412	14.0293	67.4129	0.552008	1.95883
HR138	12.3651	3.55036	4.6383	16.6559	69.7399	0.513437	2.49903	12.7254	3.7672	5.46268	20.0295	74.6948	0.582129	2.40085	11.7294	3.78066	8.33674	27.0604	67.5918	0.510927	2.38381	12.5322	3.37487	4.19669	14.2079	61.5506	0.580409	1.88785	13.5487	4.7874	4.4827	17.479	67.9486	0.580978	1.95883
HR141	13.3835	4.75884	3.91879	13.2125	73.428	0.48581	2.01156	13.8883	5.31188	5.61561	17.181	71.8422	0.579773	2.07141	12.941	5.18877	5.82994	19.0086	70.564	0.454064	2.06106	13.7918	4.69174	3.84198	12.4443	66.5123	0.557587	1.88785	14.681	5.18016	3.54657	14.1483	67.1845	0.5588	1.95883
HR142	13.3322	3.85743	4.70727	16.4533	71.3819	0.478005	2.33654	13.3432	4.26649	5.61727	19.5979	74.2322	0.577276	2.51067	12.7995	4.01699	6.58331	20.2163	66.4029	0.496233	2.38381	12.7897	3.33511	4.45825	15.3518	66.0644	0.53569	1.88785	13.5967	4.26795	4.29122	15.3378	69.3189	0.538659	1.95883
HR143	13.7114	4.57559	4.08842	13.1112	69.7399	0.473638	1.84907	13.5322	4.8906	5.27817	17.2674	73.5897	0.560195	2.07141	13.2599	4.94752	5.83373	18.4047	64.4275	0.499689	2.22244	13.5876	4.65199	4.22416	13.6836	65.0908	0.552418	1.8194	15.1278	5.44622	3.64822	13.5535	65.183	0.55175	1.95883
HR145	14.6606	4.82818	3.75103	12.8074	71.4396	0.481849	1.84907	14.2465	4.43812	5.13355	16.3179	76.1339	0.600512	2.18122	13.873	5.27739	5.10124	16.7943	64.2232	0.500812	2.22244	13.9653	4.1799	4.10533	14.4462	68.6471	0.611254	1.88785	15.0688	5.29418	3.5844	12.8398	66.2295	0.546364	1.95883
HR147	12.4557	3.6197	6.21152	20.3018	73.0624	0.487572	2.17405	12.8561	3.47075	8.0708	25.3811	74.5945	0.608401	2.29104	12.4087	4.24347	8.48855	26.2552	65.3664	0.463746	2.38381	12.8748	3.86683	4.5526	16.1621	67.0678	0.567228	1.88785	13.9706	4.36297	5.68595	20.6907	67.1015	0.525497	1.95883
HR148	12.8874	3.38196	5.2646	19.2891	73.5403	0.464448	2.17405	13.2559	3.44734	6.14588	20.9789	76.9627	0.518723	2.18122	12.6457	4.05638	7.84904	24.8461	70.2896	0.472111	2.22244	13.5014	3.56867	4.41287	15.6855	67.5851	0.524893	1.88785	14.1552	4.24261	4.78765	15.3378	70.2366	0.529291	1.95883
HR149	13.3966	4.50625	5.84058	18.8839	70.6507	0.479758	2.17405	13.1498	4.23528	8.65426	25.0358	72.4846	0.588583	2.40086	12.3066	4.90321	10.13	28.5701	66.9059	0.517422	2.38381	13.2237	4.64702	4.31553	15.1135	64.769	0.603423	1.75095	14.2389	5.62359	4.36923	16.2895	65.3575	0.566973	1.78653
HR15	14.5664	6.17535	3.42669	10.6805	69.5635	0.418665	2.01156	15.2071	6.11542	3.27346	10.9663	71.7137	0.582521	2.07141	13.9153	6.08007	4.38259	13.0016	65.3078	0.484641	2.11132	15.1409	6.19745	3.83422	11.9677	58.8417	0.539451	1.8194	15.5575	6.62448	3.29363	11.4124	60.4991	0.541399	1.95883
HR150	12.8337	4.88266	5.13039	18.175	72.8187	0.483951	2.17405	13.4606	5.06223	5.8234	17.9579	74.6305	0.616304	2.07141	12.8074	4.94096	6.7541	21.2228	65.3512	0.517751	2.22244	-	-	-	-	-	-	-	13.952	5.73762	4.44251	15.8136	64.9214	0.567793	1.95883
HR151	14.0333	4.83809	3.65783	13.2125	76.7634	0.486071	2.01156	14.0456	5.21436	4.65149	16.2316	73.2042	0.6007	2.18123	13.2633	5.02137	5.56237	17.7002	69.1556	0.517916	2.22244	13.944	4.87064	4.04143	13.5883	67.3437	0.608817	1.95631	15.1355	5.35753	3.43783	13.0777	69.2815	0.572219	1.95883
HR152	14.2587	4.952	5.05211	15.9469	69.6437	0.460042	2.01156	14.105	5.24166	6.5149	19.9432	68.2314	0.608811	2.29104	12.804	5.33647	7.11655	20.7196	62.9277	0.496607	2.38381	13.8397	4.92033	4.1316	13.9696	64.5276	0.601303	1.8194	14.4546	5.33853	3.80661	13.4346	67.3382	0.554069	1.95883
HR153	12.4653	3.18385	8.62913	26.581	74.9097	0.490603	2.82401	13.2174	3.27571	10.1736	30.9053	76.3909	0.586891	2.51067	12.4267	3.90375	11.1358	33.6025	69.2837	0.518335	2.70657	12.8577	3.3053	4.68219	17.3537	69.9989	0.586186	1.9563	13.9349	4.22994	5.76396	19.8581	66.271	0.572921	2.13112
HR154	13.9451	4.90743	4.5395	16.352	68.085	0.505739	2.01156	14.1667	5.19876	4.88753	15.9726	73.9366	0.634298	2.18122	13.4721	5.10507	6.28158	20.0151	62.699	0.533433	2.22244	14.1217	4.77622	4.12324	14.4462	65.8847	0.617785	1.8194	-	-	-	-	-	-	-
HR155	12.7264	3.46121	5.44168	18.175	68.3608	0.482508	2.33654	13.1047	3.29912	6.32873	19.3389	74.9004	0.609644	2.29104	12.2897	3.73143	7.49039	23.2358	65.5188	0.521327	2.38381	13.1684	3.31524	4.62964	16.1621	63.2241	0.597913	1.88785	13.9334	4.17926	4.31958	13.6725	70.4234	0.59784	1.95883
HR158	13.0877	5.46214	5.41559	18.5801	67.5847	0.460991	2.01156	13.3085	5.71755	5.50091	17.9579	75.0032	0.557603	2.07141	11.8731	5.47925	7.99706	24.4435	64.9396	0.475134	2.22244	13.6855	5.12904	4.11011	13.7789	61.8804	0.475794	1.8194	13.7146	5.5349	4.5678	15.2189	61.994	0.554771	1.95883
HR159	12.3902	4.91238	5.84431	21.5171	74.1656	0.440268	1.84907	13.2709	5.03363	6.12094	18.9074	72.9344	0.539655	1.96159	12.5457	4.97706	7.54921	22.3299	66.5205	0.459676	2.06106	13.4429	5.04953	4.23969	15.0658	61.4701	0.50466	1.88785	13.9582	5.40187	5.36445	16.7653	59.4402	0.52641	1.78653
HR16	14.7798	6.00695	2.96628	9.56651	70.1568	0.456856	1.68658	15.0036	5.74876	3.87022	12.7789	74.52	0.583848	2.07141	14.1852	6.04545	4.0765	13.171	62.4247	0.505885	1.57692	15.1866	6.12788	3.78943	12.349	60.0486	0.519594	1.8194	15.7529	6.73851	3.82079	13.5535	60.4991	0.536715	1.95883
HR160	12.1207	4.25366	9.00939	24.9605	69.0343	0.4084	1.84907	12.8916	5.13765	7.88628	22.8779	75.3189	0.496692	2.29104	11.963	4.90813	9.86436	29.3753	64.772	0.430062	2.22244	13.3142	4.40352	4.24447	14.1602	61.7718	0.482179	1.8194	13.9489	5.38921	4.81365	16.0515	65.0668	0.517651	1.95883
HR161	12.4247	5.27394	5.20123	17.2635	69.9002	0.43716	2.01156	13.2841	5.25727	4.79611	15.1958	72.5544	0.488406	2.07141	12.6266	5.24293	6.7541	18.8073	63.3849	0.384766	2.06106	13.7684	4.78119	4.5526	15.2565	58.3858	0.375334	1.8194	14.1924	5.14215	3.88225	12.4829	57.0111	0.452334	1.95883
HR162	13.2225	6.19516	3.0949	10.7818	67.527	0.454832	2.01156	13.7845	6.20124	3.85027	12.8653	69.465	0.529973	1.9616	12.9904	6.19316	5.19802	17.4989	62.196	0.414739	2.06106	14.2302	6.13782	3.84377	12.3014	61.0142	0.422968	1.8194	14.9587	6.8272	3.75933	13.6725	58.0699	0.468611	1.95883
HR163	13.6148	5.98714	2.85258	9.06012	73.0592	0.455743	2.01156	13.9911	6.15443	4.4836	14.0737	71.2125	0.488734	2.07141	13.4384	6.08484	4.19795	13.171	67.4698	0.419363	2.06106	14.6557	6.30677	3.91483	12.349	59.3781	0.406631	1.75095	14.8889	6.76385	3.05014	10.3418	59.1703	0.474747	1.78653
HR164	20.7349	6.58148	3.90015	12.0984	43.3778	0.432047	1.84907	19.1036	6.50939	4.67975	13.7284	48.1475	0.455397	1.9616	19.2449	6.60673	4.96081	14.1775	41.1618	0.361857	1.7383	19.406	6.53536	4.15848	12.9686	42.9643	0.311864	1.8194	21.8957	6.83987	3.20144	10.8176	41.4395	0.450508	1.95883
HR165	11.7939	4.98667	5.62622	19.8967	70.2209	0.457583	2.01156	13.0887	4.91791	6.02786	19.2526	71.2382	0.505933	2.29104	11.9326	4.68165	7.95911	24.1416	64.3909	0.428895	2.06106	12.9301	4.73646	4.38122	15.2565	61.2555	0.353931	1.88785	13.0616	5.62993	4.90112	16.6463	63.3394	0.474044	1.78653
HR166	13.1891	6.12582	3.03152	9.87033	71.2793	0.458328	1.84907	13.2878	6.20904	3.87188	11.9158	70.436	0.5155	2.07141	13.0028	5.99622	4.50348	13.171	65.214	0.447944	2.06106	14.8494	6.24714	3.85094	11.6341	62.2425	0.384822	1.8194	14.7276	6.86521	3.54184	11.4124	64.174	0.479337	1.61424
HR167	13.418	6.25459	2.67736	8.14863	68.1043	0.430149	2.01156	14.1122	6.20124	4.19104	11.1389	72.6645	0.49074	2.07141	13.3688	6.24239	4.76725	14.0768	61.4644	0.393086	2.06106	14.7632	5.96223	3.83302	12.3014	62.4517	0.383553	1.8194	15.3015	6.51046	2.92485	11.4124	64.2363	0.465098	1.78653
HR17	13.8748	5.49186	5.6374	17.8712	71.6545	0.423855	2.01156	13.9274	5.35154	7.29967	21.3976	71.4269	0.533323	2.18183	13.0297	5.58757	8.62519	24.7455	64.4366	0.449889	2.06106	14.261	4.85573	4.24745	14.0649	58.9651	0.494629	1.88785	15.1464	5.75662	4.58198	16.0515	59.7517	0.522921	1.95883
HR170	12.9947	6.06639	3.45279	11.6933	74.0694	0.471391	2.01156	13.1911	5.56932	4.21597	12.9516	73.7696	0.542332	1.9616	12.685	6.10453	4.37444	13.5736	60.367	0.47473	2.06106	14.4515	6.3664	3.91901	12.778	59.4747	0.478112	1.75095	14.709	6.71317	3.33145	12.0071	56.7619	0.556785	1.78653
HR171	11.4684	4.8579	5.5498	19.5929	73.7006	0.417774	2.01156	12.7516	5.31968	5.76854	17.44	70.66	0.492375	2.07141	12.3874	5.12312	7.92495	23.739	64.4366	0.371718	1.89968	13.6163	4.73149	4.1955	13.9696	62.5831	0.370494	1.75095	14.1521	4.95211	4.08792	12.8398	67.5998	0.440812	1.95883
HR172	12.2781	4.56403	6.4352	21.3146	70.8463	0.46502	2.01156	12.5761	4.93351	5.85165	16.7495	74.4121	0.484679	1.9616	11.6789	4.53887	8.1318	23.9403	66.9242	0.37483	2.06106	13.9376	4.47806	4.35793	14.5892	63.2563	0.353391	1.8194	14.0063	5.40187	4.69072	16.4084	66.6862	0.44018	1.95883
HR174	13.0985	6.0862	2.96442	10.0729	73.3959	0.445488	2.01156	13.6625	6.27145	3.44301	10.7074	74.1294	0.50505	2.07141	12.7625	6.14392	4.21693	11.6613	63.1868	0.405791	1.89968	14.4844	6.22726	3.82168	11.7294	59.5391	0.359475	1.75095	14.9494	6.80186	3.11633	10.4607	57.717	0.457978	1.61424
HR175	13.3775	6.03667	3.27385	11.8959	70.0927	0.445749	1.84907	14.2106	6.16742	3.42195	10.2348	70.6369	0.517181	1.93511	12.9051	6.23254	5.44661	17.4989	61.2358	0.403965	2.06106	14.4738	6.38628	4.0056	12.7303	57.5659	0.37888	1.6825	14.8315	6.76385	2.75701	11.0555	57.1356	0.458283	1.61424
HR176	14.2861	6.32393	2.69414	8.75629	64.5284	0.448867	1.84907	14.969	6.35939	3.04714	10.0261	72.4599	0.52319	2.05847	14.0156	6.48856	4.48829	13.3723	59.864	0.405806	2.06106	15.0121	5.9788	3.92021	12.1584	54.9796	0.364984	1.6825	15.9934	6.73851	3.00759	10.3418	56.3052	0.456222	1.78653
HR177	12.6251	6.19516	2.75938	9.26268	72.1548	0.48947	1.84907	13.6155	6.09202	4.70136	13.2105	75.1625	0.5586	2.07141	12.53	6.15377	4.76915	14.3788	65.3969	0.477019	1.89968	14.2131	6.00861	3.9853	12.8257	60.8586	0.509264	1.6825	14.5709	6.77652	3.74987	12.8398	61.7448	0.563202	1.78653
HR178	12.8015	6.11096	5.22546	16.9597	68.1043	0.469532	2.33654	13.7996	6.15053	5.19838	16.8358	68.8353	0.564417	2.18123	12.63	5.99622	6.77118	19.9144	63.0648	0.461501	2.22244	14.5727	6.19745	3.87064	12.5397	57.9413	0.493367	1.75095	14.7105	6.76385	3.93899	13.3156	61.558	0.556059	1.95883
HR179	12.3556	4.7737	6.28608	21.0108	70.7661	0.464322	1.84907	13.0371	5.01152	8.24866	23.8274	74.8967	0.551767	2.29105	11.269	4.79982	10.7031	30.4824	66.9821	0.430362	2.38381	13.3025	4.54266	4.63083	16.5434	61.3092	0.483591	1.88785	13.7581	5.73128	5.20134	18.3117	61.122	0.518869	1.95883
HR18	15.6348	6.10601	2.38099	7.74353	68.5853	0.465602	1.68658	15.5088	6.11542	2.5404	7.68631	66.1112	0.586458	2.07141	14.9184	6.39994	3.46356	10.6548	58.5836	0.488945	1.89968	16.1175	6.19745	3.53862	10.9668	55.9344	0.539088	1.75095	16.9303	6.45978	2.32914	9.62805	53.93	0.551024	1.44194
HR180	13.5003	5.99705	3.79763	13.415	73.5242	0.484212	2.01156	14.0127	6.17523	4.68307	14.16	68.1929	0.557352	2.07141	13.0713	6.16362	6.18859	18.8073	65.2902	0.468879	2.22244	14.6579	6.20739	3.92857	12.0154	56.3528	0.473357	1.6825	15.286	6.7005	3.41419	12.0071	58.1115	0.539549	1.61424
HR183	12.5094	5.32346	6.75581	20.8082	71.0869	0.47662	2.01156	13.2662	5.22606	6.2506	18.0442	73.4098	0.545361	2.07141	12.119	4.97214	7.35376	23.0345	62.4181	0.464539	2.22244	14.0653	4.9253	4.27194	13.9219	59.8207	0.468134	1.75095	13.9209	5.25618	4.78055	14.981	61.7448	0.533436	1.95883
HR2	13.8748	5.19964	4.2599	13.9214	68.4891	0.441876	2.01156	14.2512	5.74485	5.33967	17.6989	71.431	0.570648	2.18122	13.3261	5.47433	6.38026	19.0086	64.5738	0.494332	2.38381	14.4206	5.45205	4.02232	13.1593	62.0092	0.607727	1.88785	14.8827	5.85798	4.61744	16.4084	57.6339	0.570673	1.95883
HR21	14.1442	6.03667	4.01945	13.0099	71.1831	0.512314	2.01156	14.7742	6.09202	4.38386	13.0379	70.6214	0.614875	2.07141	14.6523	6.23254	4.60595	14.6807	59.742	0.507321	2.06106	14.9494	6.33659	3.80197	11.92	57.6885	0.569199	1.75095	15.1216	6.30775	2.96031	12.0071	63.6134	0.564397	1.95883
HR22	13.4252	5.2888	7.55547	20.3018	66.2763	0.450485	2.01156	13.5949	4.78918	9.82949	28.2295	73.1657	0.573454	2.18123	12.8983	4.87859	8.8529	24.9468	59.864	0.49321	2.06106	13.8355	4.75634	4.22357	14.2079	59.2843	0.559385	1.88785	14.5647	5.35753	5.02168	19.5012	61.9442	0.554209	1.95883
HR23	12.8946	4.37748	10.2434	25.9733	66.4687	0.44296	2.49903	13.6561	5.17925	9.38234	26.1579	70.9684	0.578329	2.18122	12.5031	5.43494	10.8284	30.7843	61.4644	0.492507	2.38381	13.695	4.73646	4.0474	13.4453	64.4632	0.596804	1.88785	14.4204	5.18016	5.47792	20.4528	62.4923	0.577231	1.95883
HR25	18.1878	6.24469	3.37823	10.7818	54.8591	0.479109	2.01156	17.8882	6.34166	3.27346	8.80842	55.4718	0.561355	2.07141	17.7571	6.22762	4.8849	13.3723	47.1977	0.425274	2.06106	17.6261	6.12291	3.67478	11.5864	47.7597	0.436954	1.8194	18.6599	6.52313	2.63882	9.86595	46.8376	0.518916	1.95883
HR26	15.6861	6.15554	2.16476	6.62949	69.6244	0.499706	1.84907	15.1792	6.33386	2.66507	8.29052	69.4727	0.587044	2.18122	14.2996	6.14494	3.48644	10.1174	62.2194	0.489553	2.05173	14.6845	5.98377	3.59476	11.3004	61.3092	0.53927	1.8194	15.6909	6.52313	1.94381	7.36793	59.0665	0.543015	1.95883
HR28	15.3427	5.88313	4.28973	13.5163	69.788	0.468399	2.17405	15.0459	5.93599	5.973	17.3537	68.0387	0.579027	2.07141	14.1717	6.06022	6.38785	17.3982	64.4824	0.469672	2.06106	15.0419	5.9291	4.06412	13.4453	59.3915	0.531923	1.88785	15.7979	6.33309	4.06191	14.0293	62.2431	0.555521	2.13112
HR29	15.1638	6.06639	3.16387	9.66778	68.2582	0.469222	1.84907	15.0907	5.55372	4.08631	12.8653	69.5035	0.572057	2.07141	14.2525	6.2227	4.06701	11.46	61.693	0.458658	2.06106	15.6228	6.35647	3.87064	11.8724	58.8149	0.506309	1.8194	16.0988	6.5548	2.58444	9.39014	55.4539	0.544631	1.95883
HR3	14.2802	4.86781	3.89269	12.301	69.8842	0.469571	2.01156	14.7123	5.30798	4.07135	13.7284	74.2065	0.582986	2.07141	13.7854	5.16415	5.56427	16.9956	65.3054	0.482646	2.06106	14.6674	5.30794	4.11727	13.9219	60.7379	0.522292	1.8194	15.4458	5.91499	3.27945	11.4124	60.6237	0.509314	1.95883
HR30	13.1545	5.41262	4.71845	14.4278	70.1247	0.487204	2.01156	13.9717	5.04663	4.33898	13.2968	73.2042	0.560968	2.07141	13.4766	5.3217	5.26633	15.4859	65.7627	0.485025	2.06106	14.3206	4.4383	3.92319	12.492	60.3437	0.455853	1.88785	14.7633	5.56658	3.68368	13.1967	62.6791	0.534209	1.95883
HR31	12.6525	5.14021	5.49015	17.061	66.8054	0.480842	2.01156	12.7038	4.99592	5.39952	16.9221	72.2662	0.578392	2.40086	11.8248	5.56295	6.16772	19.6125	62.4247	0.511885	2.06106	12.9524	4.55757	4.1322	13.8266	61.3226	0.565124	1.88785	14.1164	5.38921	3.99809	15.6947	66.6779	0.574514	1.95883
HR33	14.471	6.13573	2.13121	6.62949	73.1394	0.479264	1.84907	14.3317	6.10232	2.51083	8.87855	71.4806	0.573309	2.05847	13.8487	6.22568	4.91378	14.0217	64.1622	0.464381	2.10713	14.7706	6.16763	3.65686	10.9191	63.0793	0.498207	1.88785	15.4908	6.72584	2.66009	9.50909	63.3643	0.526317	1.95883
HR34	13.963	6.16544	2.91596	8.95885	69.5475	0.478731	2.01156	13.9827	6.17783	3.72061	11.7432	74.5663	0.549739	2.07141	13.736	6.13407	3.53947	10.3529	63.202	0.478845	2.06106	14.8025	6.25708	3.78346	11.92	62.0333	0.522705	1.88785	15.393	6.7005	3.06905	10.9365	62.4508	0.555638	1.95883
HR35	14.9813	6.0961	2.43504	8.14863	70.1728	0.485142	1.84907	15.2428	6.10762	3.06568	10.0168	72.5103	0.603346	1.96159	14.4446	6.08484	4.07461	11.9632	64.1166	0.510164	2.06106	14.8589	6.08812	3.68254	11.5864	61.0437	0.577999	1.8194	16.1578	6.14304	3.19671	11.5313	63.1151	0.565544	1.95883
HR36	14.3827	6.21497	2.50774	8.04736	69.432	0.477008	1.84907	14.276	5.40913	2.65637	7.31366	70.7888	0.582992	1.93511	13.8797	6.15377	3.61347	10.7555	63.1868	0.472261	2.06106	14.9792	6.21733	3.49861	10.5378	61.3628	0.465092	1.88785	15.2503	6.73851	2.3646	8.55746	59.5025	0.506433	1.95883
HR37	13.3155	5.01144	3.98962	12.9086	73.7487	0.464119	2.01156	13.5829	5.25467	4.98228	14.7642	74.3607	0.56898	2.07141	12.8085	5.66142	6.64213	19.4112	63.7355	0.472171	2.06106	14.0716	4.87561	3.97097	12.5397	65.1176	0.517643	1.88785	14.847	5.90232	3.70023	13.0777	67.1638	0.544654	1.95883
HR38	13.0198	4.73903	4.20585	13.6176	75.224	0.46285	2.01156	13.6428	4.82819	5.26155	15.4547	76.1879	0.542703	2.18123	12.8321	5.11984	6.29676	19.7131	68.5978	0.458344	2.06106	13.9663	4.3737	4.02173	13.35	63.031	0.472974	1.88785	14.6221	5.11681	3.85625	13.1967	71.2747	0.527979	1.95883
HR39	13.8211	6.17535	2.8414	9.26268	69.8169	0.479283	2.01156	14.2301	6.09208	3.39757	9.99497	72.5929	0.575103	2.09065	13.4856	6.17346	3.79185	10.0509	67.8661	0.462399	2.06106	14.6121	6.17757	3.74046	11.3481	61.3092	0.501455	1.88785	15.5683	6.75118	2.89412	10.3418	59.569	0.551212	1.95883
HR4	13.1688	5.15012	5.79771	17.9725	67.527	0.487398	2.17405	13.301	5.08174	5.17511	15.8863	73.1657	0.57322	2.07141	12.1449	4.85398	6.52448	20.317	63.0191	0.474789	2.06106	13.916	4.73119	3.98614	12.6051	62.3129	0.537761	1.88178	14.3475	5.47789	4.57725	16.0515	58.0699	0.534537	1.95883
HR40	13.994	5.97724	3.2086	10.478	69.6116	0.481917	2.01156	14.7386	6.06081	3.81703	10.1895	68.27	0.572111	2.07141	13.8112	6.06515	4.24729	13.0704	61.9217	0.489005	2.06106	14.9962	6.22726	3.796	12.206	61.1697	0.501727	1.88785	15.5016	6.43444	3.15888	11.2934	61.9815	0.551422	1.95883
HR41	14.6057	5.9178	3.45093	10.5793	68.8259	0.497401	1.84907	15.0224	6.12322	4.72463	15.2821	72.793	0.614129	2.07141	14.2952	6.06515	4.14861	13.171	63.1868	0.50343	2.06106	15.1877	6.09806	3.82825	12.3967	61.6712	0.58474	1.8194	16.1873	6.28241	4.08082	16.0515	62.2431	0.57079	1.95883
HR42	12.5917	3.22347	6.31217	20.8082	67.9119	0.484667	2.17405	13.1695	3.43954	10.2301	31.0779	73.7696	0.591652	2.29104	11.9978	3.59357	9.91749	29.8785	62.4704	0.534645	2.54519	12.929	3.32517	4.62605	15.7808	62.1138	0.560724	1.88785	14.2901	5.08514	5.80178	19.8581	67.7243	0.535989	1.78653
HR43	12.5953	4.35271	10.4316	30.632	71.9047	0.472001	2.49903	12.6286	3.81401	12.5157	35.5663	75.3629	0.596881	2.51067	12.1505	4.28285	16.026	39.8426	63.644	0.511825	2.86795	12.6716	3.28542	4.76639	17.1154	67.1989	0.612177	1.95631	13.8573	4.73672	6.46369	22.9509	68.9451	0.559455	1.95883
HR44	13.2511	3.74847	4.36056	15.7444	73.2997	0.488725	1.84907	13.577	4.01684	4.53679	15.8	79.0328	0.553647	2.07141	13.2206	4.38789	6.76928	21.2228	63.9702	0.471138	2.06106	13.6386	3.65315	4.36689	14.8275	64.1253	0.49484	1.8194	14.8796	5.0598	4.45433	16.2895	62.7414	0.532687	1.95883
HR45	11.9334	3.13432	5.38576	20.9095	70.6379	0.511404	2.17405	12.4775	3.38493	5.93144	20.0295	75.4246	0.55995	2.29104	11.5003	3.88847	8.98102	28.2633	66.6964	0.482531	2.4366	12.346	3.14628	4.3633	15.5901	69.2425	0.551987	1.88785	13.2477	4.63537	5.01222	18.5496	68.9701	0.566762	1.95883
HR48	13.3024	5.14516	4.66067	15.6431	73.1394	0.480184	2.01156	13.5063	5.20556	4.61042	16.4828	74.4484	0.562791	2.09065	-	-	-	-	-	-	-	14.1929	4.38364	3.98888	13.3976	66.0617	0.552836	1.8194	14.1614	4.80641	4.23685	14.3862	63.8003	0.557629	1.95883
HR49	12.7419	3.84753	4.82656	16.1495	70.6379	0.480174	2.17405	13.3066	4.43812	5.73197	18.5621	76.7764	0.548147	2.40086	12.6356	4.51918	7.02546	22.4306	68.049	0.49942	2.22244	13.0546	3.95131	4.2164	15.0658	65.8686	0.539241	1.88785	13.6091	4.86975	5.57957	19.5012	67.4004	0.523155	1.95883
HR50	14.1693	4.93219	4.31582	13.7188	72.7385	0.478906	2.01156	13.7423	4.56294	6.02952	18.3895	72.9729	0.576884	2.18122	13.3857	4.9229	7.29113	22.5312	66.1285	0.508518	2.06106	14.0078	4.58738	4.32747	14.8275	66.1368	0.590871	1.88785	15.0223	5.58558	3.70968	14.0293	68.5963	0.557465	1.95883
HR53	12.6775	4.86285	5.12107	15.9469	73.3959	0.503415	2.01156	13.274	5.00935	5.67712	18.3032	74.9638	0.587601	2.07141	12.4312	5.10507	7.54162	22.2293	66.095	0.516614	2.38381	13.5206	4.43333	4.20744	14.5415	64.2862	0.5718	1.8194	13.9504	4.9141	4.7971	15.8136	66.815	0.597465	1.95883
HR54	12.5619	3.23668	6.39419	20.4031	71.5198	0.481908	2.17405	12.766	3.61117	6.37029	19.9432	75.8255	0.57208	2.40086	11.7637	3.70497	10.3331	28.0652	65.4221	0.474644	2.21348	-	-	-	-	-	-	-	13.696	4.53401	4.738	16.1705	70.7141	0.53531	1.95883
HR55	13.8127	4.56073	4.47986	13.6176	75.6569	0.49194	1.84907	14.0953	5.29875	5.18237	16.1813	71.6851	0.593974	2.18183	13.6329	5.2355	6.43896	19.5543	68.7215	0.487085	2.11132	14.477	5.46199	4.17042	13.5406	64.8092	0.490593	1.75095	15.2441	5.27518	4.36686	14.7431	67.9735	0.561071	1.95883
HR56	13.2511	4.98667	4.4929	15.4405	71.4396	0.481181	2.01156	13.6953	5.08564	4.73627	15.8	76.1339	0.573296	2.07141	13.0971	5.12477	5.76162	18.8073	67.8052	0.486671	2.06106	13.2599	4.58241	4.343	15.3042	63.5352	0.526003	1.8194	14.6283	5.01545	4.70964	16.6463	71.3369	0.557792	1.95883
HR57	12.854	4.58054	5.55912	18.8839	71.8084	0.4956	2.17405	13.1517	4.61755	7.67185	22.7053	73.5434	0.612445	2.18123	12.621	5.33647	9.94785	30.1805	65.2597	0.500303	2.38381	13.1269	4.89548	4.8685	17.1154	63.8839	0.591983	1.88785	14.014	5.04079	5.02404	17.1221	63.9664	0.566083	1.95883
HR58	14.4364	4.8579	3.84796	12.5035	71.1574	0.486807	1.84907	14.5029	4.71117	4.62157	15.0232	72.279	0.570366	2.07141	13.7	5.3584	5.61307	17.0481	63.1521	0.48461	2.05173	14.4195	4.85573	3.95186	12.921	61.2689	0.542378	1.8194	15.0828	5.75029	4.25339	15.6947	60.8016	0.552031	1.95883
HR59	13.0067	4.7638	5.05024	17.3648	71.151	0.498708	2.01156	12.8057	4.92961	6.41849	20.9789	76.0568	0.607374	2.29104	12.2145	5.19862	7.45243	23.1351	64.5007	0.523781	2.22244	13.4705	4.77622	4.16803	13.9219	65.4448	0.596249	1.8194	14.1598	6.25707	4.2723	15.9326	66.1672	0.570556	1.95883
HR6	14.973	6.03667	2.76684	9.1614	71.5038	0.445023	1.84907	15.5907	6.02454	3.81204	12.0884	71.4453	0.574005	2.07141	14.3761	6.10453	4.02527	12.8691	62.3332	0.49122	1.89968	15.4856	6.15769	3.70045	11.3957	57.8896	0.547754	1.8194	16.3269	6.75118	2.65536	9.62805	60.3745	0.537933	1.61424
HR60	-	-	-	-	-	-	-	-	-	-	-	-	-	-	13.1887	5.43923	8.26036	26.427	61.0757	0.517506	2.21348								14.0295	5.54757	4.95312	16.8842	65.2952	0.571914	1.95883
HR61	13.176	4.89092	5.95988	19.7954	67.3089	0.48428	2.33654	13.047	4.59325	6.58593	21.6063	72.8428	0.602084	2.05847	12.4896	4.98199	8.06538	23.8397	61.7693	0.491774	2.38381	13.5727	4.63708	4.31672	14.3986	64.1628	0.589974	1.8194	14.1614	5.35753	4.87748	17.479	65.046	0.568495	1.95883
HR62	12.4856	3.37206	9.07463	25.9733	72.5621	0.476107	2.66152	12.6493	3.38493	11.1194	30.8189	78.1311	0.551402	2.40086	12.1392	3.62311	12.6881	35.2128	61.9217	0.508758	2.54519	12.6875	3.32517	4.94852	17.8303	66.3782	0.585486	1.95631	13.5874	3.90054	5.71195	19.6202	69.2815	0.557792	1.95883
HR63	13.275	4.77866	4.61779	15.0354	72.963	0.515258	2.17405	13.6205	5.16453	5.42202	16.2985	70.9834	0.631296	2.08742	12.6996	5.10015	7.29683	22.5312	64.2995	0.506827	2.06106	13.6418	4.4383	4.386	15.0658	64.8977	0.593844	1.8194	14.7431	5.09147	4.27467	14.5052	62.5795	0.5951	1.95883
HR64	12.4963	3.42159	5.32984	17.6686	68.8259	0.49682	2.49903	13.7516	4.44927	6.47029	20.0414	72.8853	0.59723	2.30519	12.3268	4.38296	8.87188	26.7584	61.751	0.499555	2.38381	13.8408	3.70284	4.84462	17.4014	64.8092	0.587965	1.88785	13.7596	4.22361	5.43064	18.1927	65.1083	0.584163	1.95883
HR65	13.5099	4.58054	5.37644	18.3776	68.2486	0.484939	2.01156	14.0381	5.08564	5.15682	16.1453	71.431	0.595423	2.18123	13.2172	4.85398	9.38615	25.45	64.2537	0.475942	2.38381	14.377	5.04456	4.31075	15.4472	66.877	0.585632	1.88785	14.9773	5.00912	4.9744	18.6685	65.3575	0.563764	1.95883
HR67	13.4324	4.76875	5.20123	17.3648	72.1933	0.473435	2.01156	13.9	5.06133	5.56252	17.8217	72.1457	0.54144	2.214	12.8624	5.0903	7.8054	23.3364	70.1982	0.446193	2.06106	13.8812	4.50787	4.60575	16.0191	64.9352	0.523022	1.8194	14.5787	5.67427	4.2794	14.6241	63.4058	0.525099	1.78653
HR7	22.1193	6.56167	3.15641	10.7818	46.168	0.471014	1.68658	23.0862	6.50549	3.36489	10.621	52.8247	0.559115	2.07141	19.2854	6.60673	4.29473	13.473	46.1917	0.473099	2.06106	20.9763	6.70432	3.96619	12.3014	42.562	0.490877	1.88785	22.7396	6.62448	3.40474	12.1261	41.0657	0.53805	1.95883
HR70	13.114	3.46121	6.67565	23.4414	68.7297	0.473744	2.33654	13.119	3.70089	8.75399	27.8842	72.8444	0.598235	2.40086	12.6131	3.50823	10.2116	31.8915	64.711	0.531338	2.38381	13.0556	3.41462	4.69712	16.4481	67.7782	0.600549	1.9563	14.0032	4.58469	5.09496	19.6202	67.7243	0.531797	1.95883
HR71	12.8481	3.21357	9.62451	31.0007	69.6437	0.478751	2.33654	12.6233	3.30704	11.5243	34.647	72.6249	0.602272	2.30519	11.9966	4.00714	16.2595	42.0569	63.9062	0.512229	2.86795	12.796	3.38978	4.99988	18.9266	67.9874	0.614403	2.02477	13.9659	5.06613	6.57006	25.3299	66.6862	0.537113	1.95883
HR73	12.7908	3.73857	5.02042	17.1622	68.1043	0.501904	2.17405	13.4625	4.04805	6.79084	20.5474	70.4287	0.597706	2.29105	12.448	4.88844	8.23806	24.7455	64.8329	0.54699	2.38381	13.1801	3.85192	4.34837	15.3042	63.3609	0.60105	1.8194	13.786	5.09147	3.88225	15.3378	63.302	0.571657	2.13112
HR75	13.2141	4.78856	5.451	19.1878	69.9804	0.478751	2.17405	12.8589	4.8828	6.98367	23.7411	72.279	0.578495	2.18123	13.0275	5.39063	7.24369	24.1416	64.9701	0.5182	2.22244	13.5323	4.80272	4.27612	15.2088	59.6249	0.577176	1.88785	14.3925	5.19283	4.17066	17.2411	65.4197	0.561422	1.95883
HR76	18.4335	5.69493	5.70451	17.061	55.6609	0.475575	1.84907	18.1797	5.42007	7.44256	21.5664	59.4221	0.552344	1.96729	17.272	5.78451	7.08619	21.5248	52.4563	0.449351	2.22244	17.9315	5.26156	4.52812	15.4948	42.5352	0.55267	1.8194	19.434	6.26974	4.35032	15.3378	46.2978	0.550767	1.95883
HR77	13.4335	4.99658	4.07537	13.9214	73.1714	0.495716	2.01156	13.192	4.98422	5.79514	18.6484	70.0946	0.609227	2.18123	12.7602	5.49074	6.39923	20.0151	63.9336	0.535708	2.22244	14.0099	4.59732	4.3633	15.1612	63.2517	0.572891	1.88785	13.8015	6.03535	3.53002	12.9588	64.4107	0.58168	1.95883
HR78	14.5294	4.49139	4.70727	16.5546	75.705	0.473899	2.01156	13.9892	4.8932	5.34798	16.8358	74.0523	0.577158	2.07141	13.9202	5.55639	5.64966	17.2976	65.2079	0.544312	2.06106	14.1153	4.4383	4.22775	14.5415	63.0525	0.587946	1.88785	14.7912	5.61219	3.50402	11.2934	65.7187	0.564935	1.95883
HR79	13.207	4.80837	6.0568	21.112	69.6597	0.501817	2.33654	13.7564	5.21696	7.26459	21.4105	70.0432	0.607933	2.40086	13.0061	5.11984	10.0655	28.872	66.6315	0.517122	2.38381	13.095	4.59732	5.01122	17.8303	63.4011	0.57731	1.88785	13.8263	5.61092	4.69545	15.9326	61.3711	0.598097	1.95883
HR8	14.6844	6.02676	3.18251	9.56651	72.1933	0.466898	2.01156	14.8803	6.13883	4.24589	12.8653	72.5874	0.586603	2.07141	15.8347	6.50826	4.29094	12.4665	56.8308	0.48896	2.06106	15.459	6.22726	3.81332	12.0154	58.485	0.535338	1.8194	16.0166	6.66883	3.35273	12.364	60.0008	0.531118	1.95883
HR80	13.4753	4.36262	7.19198	23.6439	71.3434	0.46195	2.17405	13.7885	4.93741	7.59539	23.8274	73.4612	0.567341	2.40086	12.8747	5.10507	10.2059	29.0733	63.4764	0.506782	2.38381	13.5503	4.2445	4.39854	15.7808	61.7115	0.556902	1.95631	14.4406	5.04079	5.83724	20.8097	63.6134	0.51463	1.95883
HR81	14.8549	5.23431	3.61869	12.1997	70.0446	0.474074	1.84907	14.9235	5.16365	4.6731	15.6274	70.3593	0.580507	2.07141	13.8146	5.16415	6.04817	18.8073	64.1958	0.479368	2.06106	14.4791	4.47309	4.03248	13.6359	61.6712	0.518823	1.88785	15.0735	5.28785	3.41892	12.7208	63.7588	0.567394	1.95883
HR82	14.1109	4.79351	4.04927	14.0227	71.2953	0.481414	1.84907	13.8953	5.18575	6.1143	18.7347	73.3584	0.607938	2.29105	13.4755	4.73581	7.00079	23.1351	65.214	0.516674	2.22244	13.9355	4.98493	4.16684	14.5892	65.0103	0.595522	1.8194	14.5973	5.13581	4.05955	14.862	62.7414	0.573249	1.95883
HR83	13.9093	4.89752	4.94959	17.061	72.8187	0.46746	2.33654	13.4915	4.9292	7.20596	21.189	68.4948	0.598014	2.30519	13.2408	5.16908	5.81476	17.9015	65.8542	0.50783	2.22244	13.9833	4.78119	4.26238	14.9229	62.7789	0.603461	1.88785	14.6205	5.09781	3.36218	12.245	62.3997	0.56257	1.78653
HR84	12.7181	3.22347	9.56673	27.8976	70.5737	0.504277	2.49903	12.5378	3.2367	10.654	30.9916	74.5406	0.567178	2.62049	14.321	4.03668	10.1319	31.1869	66.1285	0.530321	2.70657	12.9556	3.95131	4.93956	18.45	63.6828	0.571403	1.9563	13.7984	4.58469	6.12801	21.6424	66.08	0.563905	1.95883
HR85	13.8294	4.78856	4.3065	15.0354	71.5038	0.503424	2.01156	13.8187	5.36114	5.02288	17.3289	71.9282	0.61101	2.18182	13.1386	5.4251	6.28727	20.317	63.6593	0.55344	2.22244	14.0355	4.77622	4.25999	14.8275	65.5467	0.607291	1.88785	14.7059	5.29418	3.67895	13.4346	66.6032	0.590439	1.95883
HR86	12.5869	3.16404	6.37369	21.2133	69.5475	0.502185	2.33654	12.8336	3.33812	7.60203	24.1726	74.8361	0.604492	2.51067	12.256	3.76097	8.13559	23.8397	62.0131	0.511571	2.38381	13.295	3.4991	4.55499	16.2098	65.2115	0.595617	1.95631	14.1304	4.34397	4.75928	15.9326	65.0086	0.568167	1.95883
HR87	14.7297	4.64988	3.69511	13.5163	70.9906	0.477589	2.01156	14.29	5.01282	5.15516	17.0947	71.6109	0.604501	2.07141	13.5159	5.11984	6.29676	19.7131	66.6772	0.520983	2.22244	13.2844	4.38861	4.09697	14.2556	61.8509	0.587437	1.88785	-	-	-	-	-	-	-
HR9	15.3975	5.98714	3.36705	10.9844	67.4629	0.435959	1.84907	15.7348	6.11152	4.13785	13.0379	71.9193	0.615592	2.07141	14.1998	6.12423	4.71791	14.6807	63.5678	0.49731	2.06106	15.1632	6.01855	3.86348	12.349	59.236	0.552077	1.88785	16.4122	6.59915	4.79474	16.7653	55.9314	0.511562	1.95883
HR90	13.4157	4.42205	5.72874	19.6942	73.2997	0.474742	2.17405	14.0052	4.66436	8.35505	26.4168	72.2919	0.61607	2.51067	13.5541	5.14938	8.79408	27.0604	65.3512	0.517586	2.54519	14.4781	4.95511	4.66786	17.3537	63.7015	0.591925	1.8194	14.5631	5.23717	4.29358	16.0515	65.918	0.553975	1.95883
HR91	12.8564	3.38857	5.23291	17.3648	70.9906	0.495145	2.01156	13.4709	3.60727	5.54413	18.7347	71.4001	0.575013	2.18122	12.4267	4.36163	7.05582	23.0345	67.6832	0.494243	2.22244	13.2003	3.1264	4.48393	15.7331	65.7184	0.527514	1.88785	13.8542	4.71139	4.85384	16.4084	67.7036	0.575451	1.95883
HR93	13.6041	4.87276	4.47799	15.1367	74.1849	0.474248	2.01156	13.5609	5.21826	4.45368	14.8505	70.7617	0.571348	2.07141	13.2588	5.10015	5.66864	19.7131	67.1345	0.496023	2.06106	13.7312	4.33892	4.21103	14.7322	65.9356	0.566842	1.8194	14.3351	5.80097	4.1352	15.4568	63.5096	0.555989	1.95883
HR94	13.6697	4.68951	3.90947	12.8074	75.0796	0.46929	2.01156	13.536	4.92961	6.25725	20.8063	69.7991	0.572407	2.29104	12.6872	5.04599	5.82424	18.8073	67.0431	0.488751	2.22244	13.927	4.99487	4.15191	14.1602	61.1536	0.581321	1.88785	14.7012	5.26251	3.79479	14.0293	66.8523	0.559877	1.95883
HR95	14.589	4.65484	3.91133	12.5035	69.3871	0.475952	1.68658	14.4982	4.91401	4.6997	16.3179	74.3478	0.619876	2.29104	13.9572	5.41525	5.08036	15.9892	62.4399	0.505989	2.06106	13.8887	4.53272	4.24626	14.2556	64.7046	0.57291	1.88785	15.5606	5.48423	3.2298	11.7692	63.9664	0.551024	1.95883
HR97	12.99	3.71876	6.109	21.6184	75.3394	0.460526	2.01156	13.2871	4.09486	4.56505	14.9368	76.3961	0.591784	2.07141	12.4436	4.27301	7.75226	24.9468	68.6892	0.484142	2.38381	13.5067	3.59352	4.44213	15.8761	66.11	0.540006	1.88785	13.6627	4.45166	4.20375	14.981	66.2295	0.446526	1.95883
HR98	12.8087	3.38196	6.02884	21.9222	76.2502	0.467644	2.01156	13.2953	3.58777	5.21002	17.6126	79.2949	0.549807	2.07141	12.5311	4.15484	8.6916	26.7584	66.9607	0.469881	2.38381	12.9418	3.18603	4.75743	17.7827	65.9874	0.524369	1.88785	13.9334	4.31863	5.46846	20.3339	69.0946	0.519548	1.95883

## Sheet: Table S9
Table. S9 The QTLs associated with BLUPof quality traits in different environments.
QTL	chr	leading SNP	Candidate Region	trait	location	-log10(p)	PVE (%)
QTL14	2	25891198	24471435-26379285	GC	AH-HF	10.0648	19.0102
					HN-CS	7.48118	21.313
					HB-EZ	10.2546	21.5574
QTL2	3	9197833	8236624-10186100	AC	AH-HF	17.4517	2.04557
					HN-CS	21.7403	5.6079
					HB-EZ	15.9203	2.67091
					HN-LS	14.2584	11.253
					SC-GH	19.1646	5.33099
QTL2	3	9197833	8236624-10186100	GC	AH-HF	34.1585	15.346
					HN-CS	27.1071	15.8358
					HB-EZ	30.8748	16.8372
					HN-LS	17.5453	25.4905
					SC-GH	18.6262	24.5693
QTL3	3	22570447	22496257-22702315	AC	AH-HF	16.9531	23.377
					HN-CS	19.7494	15.4429
					HB-EZ	15.9094	20.0181
					HN-LS	12.8816	6.24274
					SC-GH	17.8105	9.26653
QTL3	3	22570447	22496257-22702315	GC	AH-HF	27.9923	7.16791
					HN-CS	22.404	7.04177
					HB-EZ	20.5804	4.80747
					HN-LS	14.155	0.627545
					SC-GH	15.5714	0.0825164
QTL15	3	27334206	27275567-28337857	ASV	HN-LS	8.00019	22.4018
QTL16	5	637272	4123-997405	ASV	AH-HF	7.71755	13.6324
QTL17	6	3982115	3971280-4297159	GC	AH-HF	8.04135	6.50485
					HN-CS	7.64345	8.71476
QTL6	6	6722905	6631971-7110522	ASV	AH-HF	35.783	90.6668
					HN-CS	37.8959	87.7477
					HB-EZ	31.8405	88.0486
					HN-LS	41.9747	91.2971
					SC-GH	36.4213	85.1918
				PGWC	AH-HF	8.03992	60.6828
		6695455		TP	HN-LS	8.67485	34.409
QTL7	7	24665290	23799472-25003889	MRR	HN-CS	8.42355	20.6201
					HB-EZ	10.3166	22.4591
					HN-LS	7.30147	15.6635
					SC-GH	7.59718	33.5869
QTL18	9	12311926	12209993-13970114	AC	AH-HF	9.77526	1.89986
					HN-CS	9.75867	0.165587
					HB-EZ	9.08567	1.2549
					HN-LS	7.95675	0.767403
					SC-GH	10.5433	0.607237
QTL18	9	12311926	12209993-13970114	GC	AH-HF	13.7826	0.260891
					HN-CS	12.5733	0.308279
					HB-EZ	11.1135	0.0353409
					HN-LS	8.28311	3.45572
					SC-GH	8.29955	9.35244
QTL19	10	3050130	2516768-3705471	GC	AH-HF	10.0648	19.0102
					HN-CS	7.48118	21.313
					HB-EZ	10.2546	21.5574
QTL11	10	13069201	13064394-15251405	AC	AH-HF	17.4517	2.04557
					HN-CS	21.7403	5.6079
					HB-EZ	15.9203	2.67091
					HN-LS	14.2584	11.253
					SC-GH	19.1646	5.33099
QTL11	10	13069201	13064394-15251405	GC	AH-HF	34.1585	15.346
					HN-CS	27.1071	15.8358
					HB-EZ	30.8748	16.8372
					HN-LS	17.5453	25.4905
					SC-GH	18.6262	24.5693
QTL20	11	716294	256524-1269000	GC	HN-CS	8.01301	16.7856
QTL12	11	23870356	23842767-24454199	AC	AH-HF	13.4378	28.5137
					HN-CS	16.6339	31.8116
					HB-EZ	12.4692	27.5138
					HN-LS	11.0535	32.0833
					SC-GH	13.5899	32.3817
QTL12	11	23870356	23842767-24454199	GC	AH-HF	18.321	21.08
					HN-CS	14.2683	20.6075
					HB-EZ	14.4061	23.1234
					HN-LS	12.096	27.7067
					SC-GH	13.9959	25.6003
QTL21	12	19787560	19057043-20108658	GC	HN-CS	7.40447	22.4214
QTL13	12	21795764	21340148-21930422	GC	AH-HF	11.5892	21.0999
					HN-CS	7.92451	20.5438
					HB-EZ	11.4371	23.8098
					SC-GH	8.17386	25.8667
				AC	HN-CS	7.81776	31.2797

## Sheet: Table S10
Table S10. Group of the top associated SNP associated with the plasticity and BLUP of 7 quality triats
Chr	Leading SNP Position	QTL	Plasicity	BLUP
2	25891198	14		GC
2	24260935	1	CD
3	9197833	2	AC	AC,GC
3	27334206	15		ASV
3	22570447	3	AC	AC,GC
3	32401540	4	CD
4	32365134	5	CD
5	637272	16		ASV
6	3982115	17		GC
6	6722905	6	ASV,GC	ASV,PGWC,TP
7	24665290	7	MRR	MRR
7	27630430	8	CD
8	3576864	9	CD
9	12311926	18		AC,GC
9	13969434	10	AC
10	3050130	19		GC
10	13069201	11	AC	AC,GC
11	716294	20		GC
11	23870356	12	AC	AC,GC
12	19787560	21		GC
12	21795764	13	AC	AC,GC
